# Supplementary material for: Transcriptomic profiling of hemp bast fibres at different developmental stages
Source: Sci Rep. 2017 Jul 10;7:4961. doi: 10.1038/s41598-017-05200-8 (PMC5504027; doi:10.1038/s41598-017-05200-8)
Supplement: Supplementary file 2 — Supplementary Dataset [file 41598_2017_5200_MOESM2_ESM.xls]

## Sheet: Assembly and mapping
	Assembly		Mapping
Libraries	Raw sequence reads	Post hard trimming remaining reads	Total paired reads	Reads mapped in pairs	Reads mapped in broken pairs	Reads not mapped
TOP-1	33815002	33815002	33207578	23265858	4674597	5267123
TOP-2	30761544	29382348	28137724	18942002	4574041	4621681
TOP-3	18459742	17879668	17597258	12374796	2413795	2808667
TOP-4	22105716	21450036	20867500	14933884	2513387	3420229
MID-1	20668662	20149318	19878244	14774170	1957779	3146295
MID-2	19028002	18280466	17976812	12393074	2810290	2773448
MID-3	18246234	17738384	17501480	13246802	1410396	2844282
MID-4	20913650	20364880	20085644	14746534	1975028	3364082
BOT-1	15051654	14614024	14409970	10548240	1686056	2175674
BOT-2	17972944	17443504	17172802	12640022	1955459	2577321
BOT-3	18227938	17583634	17291330	12567394	2087366	2636570
BOT-4	17909712	17378576	17108742	12412156	2108437	2588149
	Assembly including scaffolded region
		Length
	N75	884
	N50	1647
	N25	2566
	Minimum	243
	Maximum	16523
	Average	1106
	Count	32187
	Total	35601859

## Sheet: Genes and primers RT-qPCR
Contig number	Annotation A. thaliana
contig_10119	beta-galactosidase 10
contig_5552	expansin A10
contig_5874	gibberellin-regulated protein 4-like
contig_1687	scarecrow-like protein 28
contig_5175	Peroxidase 4
contig_10396	putative inactive purple acid phosphatase 27
contig_5238	O-methyltransferase 5
contig_105	Remorin family protein
contig_10182	anthocyanidin 3-O-glucoside 2''-O-glucosyltransferase
contig_6176	UF642 l-GalL-responsive protein 1
contig_2825	cellulose synthase A catalytic subunit 8 [UDP-forming]
contig_2555	phenylalanine ammonia-lyase 1
Name	Primer sequence (5'→3')	Amplicon length	Amplicon Tm	Amplification efficiency	R2
contig_10119 Fwd	TTGCCTGCATGGTCTGTTAG	75	78.8	1.985	0.988
contig_10119 Rev	TGGGGTTCCAATCTTAGCTG
contig_5552 Fwd	ACCTTGCTTTGTCCAACGAC	135	83.1	2.001	0.998
contig_5552 Rev	ATGGCACCCTTCTGAAAGAG
contig_5874 Fwd	GGCTTCTAATGGCAATGGAG	143	82.8	2.059	0.998
contig_5874 Rev	TCTGGCAGAAGAACATGCAC
contig_1687 Fwd	TAACGAAACAGGCGATAGGC	105	81.5	2.045	0.995
contig_1687 Rev	AGCATCCAAAGCCTCACATC
contig_5175 Fwd	ACGGCCCAATAACAACTCAG	96	80.8	2.032	0.997
contig_5175 Rev	TCAGCACATGAAACGACACC
contig_10396 Fwd	AAAGCCGTGATGGTGAAGTC	76	76.6	1.89	0.998
contig_10396 Rev	TCATGGACACAAGCCAAGAC
contig_5238 Fwd	TTGACGCTGACAAGGACAAC	85	79.4	2.073	0.997
contig_5238 Rev	TTGTCGTACCCGATTACACC
contig_105 Fwd	TCCACAAAGATGCAGAGGAG	91	81.3	1.848	0.99
contig_105 Rev	CGGTATTTAGCTGCGGTTTC
contig_10182 Fwd	GTTTGGAGCTTTCTGGGTTG	125	80.8	1.957	0.99
contig_10182 Rev	TCCATAAACCACTCCCCTTC
contig_6176 Fwd	TTAGTCGGCGGAAAAGAGAG	96	81.6	1.933	0.988
contig_6176 Rev	ATTCTTGGCATCTCCCACTG
contig_2825 Fwd	GGGAGCCAAAGGAACCTG	74	77.4	1.869	0.995
contig_2825 Rev	GAGCTGTTCACCACAAGTGTTAC
contig_2555 Fwd	CGTGGAACAATCACTGCATC	90	80	1.949	0.996
contig_2555 Rev	ACCCACTGCCTTTGAGTTTG

## Sheet: Different. expressed contigs
Contig id	Max difference	Max fold change	FDR p-value correction	Gene symbol	Gene description	Annotation	TOP1 RPKM	TOP2 RPKM	TOP3 RPKM	TOP4 RPKM	TOP - Means RPKM	MID1 RPKM	MID2 RPKM	MID3 RPKM	MID4 RPKM	MID - Means RPKM	BOT1 RPKM	BOT2 RPKM	BOT3 RPKM	BOT4 RPKM	BOTTOM - Means RPKM	Max values of the means
contig_9628	-4266.61	-48.9295	1.37127e-05	LTP3	non-specific lipid-transfer protein 3	"gi|18424225|ref|NP_568905.1|non-specific lipid-transfer protein 3 [Arabidopsis thaliana] , gi|31076854|sp|Q9LLR7.1|NLTP3_ARATH RecName: Full=Non-specific lipid-transfer protein 3, Short=LTP 3, Flags: Precursor , gi|8571921|gb|AAF76929.1| lipid transfer protein 3 [Arabidopsis thaliana] , gi|17529118|gb|AAL38769.1| putative nonspecific lipid-transfer protein precursor [Arabidopsis thaliana] , gi|2…	4566.81	3860.87	5160.59	3834.23	4355.63	903.326	1135.55	612.973	1370.06	1005.48	67.8836	82.2559	82.9834	122.95	89.0183	4355.63
contig_4132	-3003.72	-38.595	6.96321e-05	XTH5	endoxyloglucan transferase A4	"gi|15240733|ref|NP_196891.1|endoxyloglucan transferase A4 [Arabidopsis thaliana] , gi|38605528|sp|Q9XIW1.1|XTH5_ARATH RecName: Full=Probable xyloglucan endotransglucosylase/hydrolase protein 5, Short=At-XTH5, Short=XTH-5, Flags: Precursor , gi|5533315|gb|AAD45126.1|AF163822_1 endoxyloglucan transferase [Arabidopsis thaliana] , gi|5139002|dbj|BAA81669.1| endoxyloglucan transferase [Arabidopsis th…	1062.79	802.996	879.639	1361.51	1026.73	2562.32	2576.74	3404.01	3791.38	3083.61	75.721	70.7406	79.414	93.7112	79.8967	3083.61
contig_21	2540.88	35.4962	1.33965e-06		AT5G25610	gi|227202664|dbj|BAH56805.1|AT5G25610 [Arabidopsis thaliana]	63.7951	62.2995	81.1286	87.4046	73.657	1324.2	1046.63	1026.8	770.205	1041.96	2749.59	2615.26	2505.09	2588.23	2614.54	2614.54
contig_1839	-1987.61	-27.3562	0.000813688	MLP423	MLP-like protein 423	"gi|15221646|ref|NP_173813.1|MLP-like protein 423 [Arabidopsis thaliana] , gi|334182804|ref|NP_001185075.1| MLP-like protein 423 [Arabidopsis thaliana] , gi|75163188|sp|Q93VR4.1|ML423_ARATH RecName: Full=MLP-like protein 423 , gi|15450353|gb|AAK96470.1| At1g24020/T23E23_22 [Arabidopsis thaliana] , gi|16197682|emb|CAC83600.1| major latex-like protein [Arabidopsis thaliana] , gi|16974471|gb|AAL3123…	1984.29	1553.69	1595.17	1962.58	1773.93	1544.76	2011.83	1672.43	3023.07	2063.02	87.5395	68.429	58.6347	87.0495	75.4132	2063.02
contig_78	1872.86	11.3879	5.10077e-06	AILP1	aluminum induced protein with YGL and LRDR motifs	"gi|15239658|ref|NP_197415.1|aluminum induced protein with YGL and LRDR motifs [Arabidopsis thaliana] , gi|14532644|gb|AAK64050.1| putative aluminium-induced protein [Arabidopsis thaliana] , gi|21280809|gb|AAM44947.1| putative aluminium-induced protein [Arabidopsis thaliana] , gi|332005275|gb|AED92658.1| aluminum induced protein with YGL and LRDR motifs [Arabidopsis thaliana]"	188.938	184.752	169.171	178.31	180.293	987.969	399.819	562.826	693.146	660.94	1993.4	2060.12	2085.2	2073.88	2053.15	2053.15
contig_10020	-1639	-6.62224	0.000116622	AT2G28720	histone H2B	"gi|15226943|ref|NP_180440.1|histone H2B [Arabidopsis thaliana] , gi|75206064|sp|Q9SI96.3|H2B3_ARATH RecName: Full=Histone H2B.3, Short=HTB3 , gi|13272409|gb|AAK17143.1|AF325075_1 putative histone H2B [Arabidopsis thaliana] , gi|4580384|gb|AAD24363.1| putative histone H2B [Arabidopsis thaliana] , gi|16209685|gb|AAL14400.1| At2g28720/T11P11.3 [Arabidopsis thaliana] , gi|21553526|gb|AAM62619.1| put…	1524.89	2121.12	1782.9	2293.19	1930.52	764.288	401.867	542.064	878.851	646.767	229.109	317.114	291.667	328.195	291.521	1930.52
contig_383	1723.81	10.8588	0.000239171	DYL1	dormancy-associated protein-like 1	"gi|30690358|ref|NP_849720.1|dormancy-associated protein-like 1 [Arabidopsis thaliana] , gi|30690365|ref|NP_849721.1| dormancy-associated protein-like 1 [Arabidopsis thaliana] , gi|1028325835|sp|B9DGG8.1|DRM1_ARATH RecName: Full=Dormancy-associated protein 1, Short=AtDRM1, AltName: Full=Dormancy-associated protein-like 1, Short=AtDYL1 , gi|222423738|dbj|BAH19835.1| AT1G28330 [Arabidopsis thaliana…	96.6169	219.061	154.664	229.056	174.849	913.801	216.535	521.78	625.057	569.293	1323.81	2092.16	2124.95	2053.7	1898.65	1898.65
contig_5175	1562.2	9.18486	8.93703e-06	AT5G05340	peroxidase 52	"gi|15239075|ref|NP_196153.1|peroxidase 52 [Arabidopsis thaliana] , gi|26397801|sp|Q9FLC0.1|PER52_ARATH RecName: Full=Peroxidase 52, Short=Atperox P52, AltName: Full=ATP49, Flags: Precursor , gi|10176746|dbj|BAB09977.1| peroxidase [Arabidopsis thaliana] , gi|17529072|gb|AAL38746.1| putative peroxidase [Arabidopsis thaliana] , gi|332003478|gb|AED90861.1| peroxidase 52 [Arabidopsis thaliana]"	243.589	75.41	137.201	307.259	190.865	1752.83	1789.16	2016.9	1453.38	1753.07	284.117	163.428	170.5	157.778	193.956	1753.07
contig_2267	1390.67	5.88173	8.16998e-06		endoxyloglucan tranferase-like protein	"gi|2827712|emb|CAA16685.1|endoxyloglucan tranferase-like protein [Arabidopsis thaliana] , gi|10177331|dbj|BAB10680.1| xyloglucan endo-transglycosylase-like protein [Arabidopsis thaliana] , gi|14994271|gb|AAK73270.1| xyloglucan endo-transglycosylase-like protein [Arabidopsis thaliana]"	280.77	185.493	242.153	431.074	284.873	1758.93	1506.73	1918.56	1517.95	1675.54	263.794	316.496	320.793	314.39	303.868	1675.54
contig_3138	-1299.43	-4.92115	0.0171063		lipid transfer protein-like	gi|9759253|dbj|BAB09777.1|lipid transfer protein-like [Arabidopsis thaliana]	582.628	192.855	286.959	371.975	358.604	1287.67	2834.27	1061.96	1339.41	1630.83	563.742	252.711	238.487	270.626	331.392	1630.83
contig_665	1284.03	5.02556	1.52813e-06	HIS1-3	histone H1-3	"gi|15227957|ref|NP_179396.1|histone H1-3 [Arabidopsis thaliana] , gi|1809305|gb|AAC49789.1| histone H1-3 [Arabidopsis thaliana] , gi|1809315|gb|AAC49790.1| histone H1-3 [Arabidopsis thaliana] , gi|4406813|gb|AAD20121.1| histone H1 [Arabidopsis thaliana] , gi|15027881|gb|AAK76471.1| putative histone H1 protein [Arabidopsis thaliana] , gi|19310829|gb|AAL85145.1| putative histone H1 protein [Arabid…	362.637	356.742	277.17	279.325	318.968	477.615	318.548	277.123	308.176	345.366	1749.07	1585.35	1496.09	1581.47	1602.99	1602.99
contig_854	-1314.35	-15.048	1.82916e-05	RBCS1A	ribulose bisphosphate carboxylase small chain 1A	"gi|15219826|ref|NP_176880.1|ribulose bisphosphate carboxylase small chain 1A [Arabidopsis thaliana] , gi|27735223|sp|P10795.2|RBS1A_ARATH RecName: Full=Ribulose bisphosphate carboxylase small chain 1A, chloroplastic, Short=RuBisCO small subunit 1A, Flags: Precursor , gi|11762170|gb|AAG40363.1|AF325011_1 000C10C11 [Arabidopsis thaliana] , gi|15294200|gb|AAK95277.1|AF410291_1 F1O19.10/F1O19.10 [Ar…	1172.45	1659.51	1329.29	1470.38	1407.91	697.645	757.584	603.592	768.036	706.714	111.554	87.9052	84.1163	90.6686	93.5609	1407.91
contig_130	-938.196	-4.05187	3.63596e-05	IAA14	auxin-responsive protein IAA14	"gi|22328628|ref|NP_193191.2|auxin-responsive protein IAA14 [Arabidopsis thaliana] , gi|46395697|sp|Q38832.2|IAA14_ARATH RecName: Full=Auxin-responsive protein IAA14, AltName: Full=Indoleacetic acid-induced protein 14, AltName: Full=Protein SOLITARY ROOT , gi|12248009|gb|AAG50096.1|AF334718_1 IAA14 [Arabidopsis thaliana] , gi|110736753|dbj|BAF00338.1| IAA14 [Arabidopsis thaliana] , gi|225898775|d…	754.132	791.164	855.693	973.109	843.524	1301.15	1024.98	1298.59	1357.73	1245.61	347.063	293.803	290.775	298.027	307.417	1245.61
contig_1535	1094.14	9.80537	1.87981e-05	AT5G63180	putative pectate lyase 22	"gi|18424677|ref|NP_568967.1|putative pectate lyase 22 [Arabidopsis thaliana] , gi|32129906|sp|Q93Z25.1|PLY22_ARATH RecName: Full=Probable pectate lyase 22, Flags: Precursor , gi|16648840|gb|AAL25610.1| AT5g63180/MDC12_15 [Arabidopsis thaliana] , gi|332010332|gb|AED97715.1| putative pectate lyase 22 [Arabidopsis thaliana]"	147.291	90.2202	121.954	137.569	124.259	1262.04	1014.18	1476.93	1120.47	1218.4	244.618	262.947	250.96	263.587	255.528	1218.4
contig_188	-961.661	-5.55427	8.66572e-05		AT5G14920	gi|227204267|dbj|BAH56985.1|AT5G14920 [Arabidopsis thaliana]	844.853	1237.71	1243.37	1365.33	1172.82	384.839	311.604	202.619	270.951	292.503	211.787	210.825	204.635	217.376	211.156	1172.82
contig_1761	-874.095	-5.91219	1.33709e-05	AT3G53740	60S ribosomal protein L36-2	"gi|30693900|ref|NP_850697.1|60S ribosomal protein L36-2 [Arabidopsis thaliana] , gi|79314916|ref|NP_001030855.1| 60S ribosomal protein L36-2 [Arabidopsis thaliana] , gi|145332827|ref|NP_001078279.1| 60S ribosomal protein L36-2 [Arabidopsis thaliana] , gi|17865567|sp|Q9M352.1|RL362_ARATH RecName: Full=60S ribosomal protein L36-2 , gi|7629994|emb|CAB88336.1| 60S RIBOSOMAL PROTEIN L36 homolog [Arab…	906.406	1083.86	1101.63	1116.25	1052.04	482.615	407.327	408.074	613	477.754	139.537	188.736	182.934	200.57	177.944	1052.04
contig_1663	-901.038	-7.44457	2.82787e-06	AT3G01680	uncharacterized protein	"gi|15232160|ref|NP_186817.1|uncharacterized protein [Arabidopsis thaliana] , gi|75207469|sp|Q9SS87.1|SEOB_ARATH RecName: Full=Protein SIEVE ELEMENT OCCLUSION B, Short=AtSEOb, AltName: Full=Protein SIEVE ELEMENT OCCLUSION-RELATED 1, Short=AtSEOR1 , gi|6016725|gb|AAF01551.1|AC009325_21 unknown protein [Arabidopsis thaliana] , gi|30725324|gb|AAP37684.1| At3g01680 [Arabidopsis thaliana] , gi|1107361…	1046.26	1040.28	1150.22	926.652	1040.85	422.38	459.51	358.557	352.483	398.233	123.312	143.798	144.241	147.903	139.814	1040.85
contig_2270	-988.515	-23.9565	5.09051e-05		unknown	gi|21554402|gb|AAM63507.1|unknown [Arabidopsis thaliana]	989.948	931.722	1021.43	1183.2	1031.58	853.697	855.03	1037.6	1282.65	1007.25	30.2109	45.0549	44.1482	52.8275	43.0604	1031.58
contig_3617	-831.885	-7.54429	8.85186e-05	RALFL33	protein ralf-like 33	"gi|18414528|ref|NP_567476.1|protein ralf-like 33 [Arabidopsis thaliana] , gi|75154623|sp|Q8L9P8.1|RLF33_ARATH RecName: Full=Protein RALF-like 33, Flags: Precursor , gi|21593878|gb|AAM65845.1| RALF precursor [Arabidopsis thaliana] , gi|98961053|gb|ABF59010.1| At4g15800 [Arabidopsis thaliana] , gi|110742196|dbj|BAE99025.1| hypothetical protein [Arabidopsis thaliana] , gi|332658253|gb|AEE83653.1| p…	843.467	587.798	660.766	775.26	716.823	856.789	952.589	847.865	1178.76	959.002	150.169	118.506	113.266	126.524	127.116	959.002
contig_2001	734.35	4.60196	0.000379549	AT3G18280	Bifunctional inhibitor/lipid-transfer protein/seed storage 2S albumin superfamily protein	"gi|15229614|ref|NP_188456.1|Bifunctional inhibitor/lipid-transfer protein/seed storage 2S albumin superfamily protein [Arabidopsis thaliana] , gi|9279661|dbj|BAB01177.1| lipid transfer protein [Arabidopsis thaliana] , gi|14532558|gb|AAK64007.1| AT3g18280/MIE15_7 [Arabidopsis thaliana] , gi|18655405|gb|AAL76158.1| AT3g18280/MIE15_7 [Arabidopsis thaliana] , gi|332642554|gb|AEE76075.1| Bifunctional…	168.066	184.537	164.26	298.638	203.875	1079.9	639.935	742.525	745.295	801.913	886.511	898.252	1091.51	876.629	938.226	938.226
contig_5009	-726.002	-4.44776	6.41242e-05	"AT1G27330, AT1G27350"	ribosome associated membrane protein RAMP4	"gi|18396294|ref|NP_564277.1|ribosome associated membrane protein RAMP4 [Arabidopsis thaliana] , gi|18396300|ref|NP_564279.1| ribosome associated membrane protein RAMP4 [Arabidopsis thaliana] , gi|27754570|gb|AAO22732.1| unknown protein [Arabidopsis thaliana] , gi|28393875|gb|AAO42345.1| unknown protein [Arabidopsis thaliana] , gi|28416573|gb|AAO42817.1| At1g27330 [Arabidopsis thaliana] , gi|1107…	993.601	905.713	991.405	855.576	936.574	581.763	561.188	489.954	809.148	610.513	195.238	216.193	200.94	229.916	210.572	936.574
contig_162	878.915	23.4077	3.3195e-06		dehydration-induced protein RD22	"gi|62318797|dbj|BAD93841.1|dehydration-induced protein RD22 [Arabidopsis thaliana] , gi|62321371|dbj|BAD94687.1| dehydration-induced protein RD22 [Arabidopsis thaliana]"	29.2418	31.4309	39.3223	56.9002	39.2238	575.355	340.79	435.311	469.757	455.303	888.598	914.145	969.29	900.52	918.138	918.138
contig_2510	-757.668	-5.90109	0.000102355	"AT3G45930, AT5G59970, HIS4, AT3G53730, AT3G46320, AT1G07660, AT1G07820, AT5G59690"	histone H4	"gi|15226944|ref|NP_180441.1|histone H4 [Arabidopsis thaliana] , gi|15231283|ref|NP_190179.1| histone H4 [Arabidopsis thaliana] , gi|15232318|ref|NP_190941.1| histone H4 [Arabidopsis thaliana] , gi|18390794|ref|NP_563793.1| histone H4 [Arabidopsis thaliana] , gi|18390815|ref|NP_563797.1| histone H4 [Arabidopsis thaliana] , gi|18424269|ref|NP_568911.1| histone H4 [Arabidopsis thaliana] , gi|184243…	775.873	955.251	833.621	1084.29	912.26	394.04	210.397	260.42	471.067	333.981	128.666	165.991	163.382	160.329	154.592	912.26
contig_2247	-760.724	-6.19291	9.83905e-06	PCAP1	plasma-membrane associated cation-binding protein 1	"gi|334186727|ref|NP_001190778.1|plasma-membrane associated cation-binding protein 1 [Arabidopsis thaliana] , gi|332658895|gb|AEE84295.1| plasma-membrane associated cation-binding protein 1 [Arabidopsis thaliana]"	175.107	118.033	98.9192	256.245	162.076	860.988	1016.55	796.938	954.392	907.217	212.543	120.685	116.531	136.212	146.493	907.217
contig_15621	-879.309	-37.5843	0.0270524	AT4G25150	"HAD superfamily, subfamily IIIB acid phosphatase"	"gi|15234949|ref|NP_194245.1|HAD superfamily, subfamily IIIB acid phosphatase [Arabidopsis thaliana] , gi|4455258|emb|CAB36757.1| acid phosphatase-like protein [Arabidopsis thaliana] , gi|7269365|emb|CAB79424.1| acid phosphatase-like protein [Arabidopsis thaliana] , gi|18389260|gb|AAL67073.1| putative acid phosphatase [Arabidopsis thaliana] , gi|20259051|gb|AAM14241.1| putative acid phosphatase […	675.654	1511.24	1197.73	228.746	903.344	43.186	329.682	43.2134	272.393	172.118	12.3743	23.0998	21.4986	39.1678	24.0351	903.344
contig_732	754.911	12.3109	0.000199838		nucleoid DNA-binding protein cnd41-like protein	gi|8979711|emb|CAB96832.1|nucleoid DNA-binding protein cnd41-like protein [Arabidopsis thaliana]	69.3313	40.6151	65.4188	91.602	66.7418	895.08	1002.42	845.817	543.295	821.653	342.499	257.217	268.43	259.742	281.972	821.653
contig_636	-742.312	-10.9039	0.000122956	MAT3	S-adenosylmethionine synthase 3	"gi|15228048|ref|NP_181225.1|S-adenosylmethionine synthase 3 [Arabidopsis thaliana] , gi|186505986|ref|NP_001118458.1| S-adenosylmethionine synthase 3 [Arabidopsis thaliana] , gi|75313514|sp|Q9SJL8.1|METK3_ARATH RecName: Full=S-adenosylmethionine synthase 3, Short=AdoMet synthase 3, AltName: Full=Methionine adenosyltransferase 3, Short=MAT 3 , gi|13605823|gb|AAK32897.1|AF367310_1 At2g36880/T1J8.6…	843.932	754.033	773.407	897.683	817.264	494.542	505.338	500.038	837.21	584.282	71.5815	73.4802	76.2323	78.5129	74.9518	817.264
contig_6176	-781.183	-40.4992	0.00388003	AT5G25460	UF642 l-GalL-responsive protein 1	"gi|15239438|ref|NP_197928.1|UF642 l-GalL-responsive protein 1 [Arabidopsis thaliana] , gi|14423450|gb|AAK62407.1|AF386962_1 Unknown protein [Arabidopsis thaliana] , gi|30725566|gb|AAP37805.1| At5g25460 [Arabidopsis thaliana] , gi|332006063|gb|AED93446.1| uncharacterized protein AT5G25460 [Arabidopsis thaliana]"	605.723	454.056	516.154	335.124	477.764	506.01	673.564	774.858	1249.41	800.96	15.9678	17.4562	19.483	26.2017	19.7772	800.96
contig_8651	-682.109	-6.8985	9.8102e-05	AT5G02570	histone H2B	"gi|15241858|ref|NP_195877.1|histone H2B [Arabidopsis thaliana] , gi|75181188|sp|Q9LZ45.3|H2B9_ARATH RecName: Full=Histone H2B.9, AltName: Full=HTB10 , gi|7413646|emb|CAB85994.1| putative protein [Arabidopsis thaliana] , gi|332003108|gb|AED90491.1| histone H2B [Arabidopsis thaliana]"	617.026	774.813	851.131	948.03	797.75	384.828	258.122	356.397	430.711	357.515	93.9318	128.585	119.138	120.909	115.641	797.75
contig_1865	-710.182	-9.60166	5.61215e-05	"AT3G27360, AT5G10390, AT1G09200, AT5G65360, AT5G10400"	histone H3	"gi|15232146|ref|NP_189372.1|histone H3 [Arabidopsis thaliana] , gi|15238433|ref|NP_201339.1| histone H3.1 [Arabidopsis thaliana] , gi|18390992|ref|NP_563838.1| histone H3 [Arabidopsis thaliana] , gi|18416261|ref|NP_568227.1| histone H3 [Arabidopsis thaliana] , gi|18416264|ref|NP_568228.1| histone H3 [Arabidopsis thaliana] , gi|27805477|sp|P59226.2|H32_ARATH RecName: Full=Histone H3.2, AltName: F…	637.818	828.734	756.507	947.924	792.746	289.325	153.224	226.377	344.767	253.423	71.6666	84.8086	82.1193	91.6592	82.5634	792.746
contig_10119	-756.834	-27.5976	5.08388e-05	BGAL10	beta-galactosidase 10	"gi|15242897|ref|NP_201186.1|beta-galactosidase 10 [Arabidopsis thaliana] , gi|75171772|sp|Q9FN08.1|BGA10_ARATH RecName: Full=Beta-galactosidase 10, Short=Lactase 10, Flags: Precursor , gi|10177669|dbj|BAB11029.1| beta-galactosidase [Arabidopsis thaliana] , gi|20260438|gb|AAM13117.1| unknown protein [Arabidopsis thaliana] , gi|34098797|gb|AAQ56781.1| At5g63810 [Arabidopsis thaliana] , gi|33201041…	763.952	804.625	785.04	787.539	785.289	344.072	457.793	313.653	652.425	441.985	22.4419	28.5737	25.8387	36.9654	28.4549	785.289
contig_8776	-564.461	-4.03234	0.000260314	AT1G07070	60S ribosomal protein L35a-1	"gi|15222276|ref|NP_172188.1|60S ribosomal protein L35a-1 [Arabidopsis thaliana] , gi|75174783|sp|Q9LMK0.1|R35A1_ARATH RecName: Full=60S ribosomal protein L35a-1 , gi|8954039|gb|AAF82213.1|AC067971_21 Strong similarity to a ribosomal protein from Arabidopsis thaliana gb|AL161667. It contains a ribosomal protein L35Ae domain PF|01247 [Arabidopsis thaliana] , gi|21555376|gb|AAM63844.1| ribosomal pr…	643.338	790.894	709.963	858.235	750.607	419.768	234.554	312.501	517.042	370.966	156.423	195.512	188.299	204.353	186.147	750.607
contig_1332	742.133	144.299	0.000273472	PME61	pectinesterase 35	"gi|15231618|ref|NP_191460.1|pectinesterase 35 [Arabidopsis thaliana] , gi|75311708|sp|Q9LYT5.1|PME35_ARATH RecName: Full=Probable pectinesterase/pectinesterase inhibitor 35, Includes: RecName: Full=Pectinesterase inhibitor 35, AltName: Full=Pectin methylesterase inhibitor 35, Includes: RecName: Full=Pectinesterase 35, Short=PE 35, AltName: Full=Pectin methylesterase 35, Short=AtPME35, Flags: Pre…	3.6673	8.53376	4.54248	3.97212	5.17892	934.325	629.28	587.085	409.213	639.976	786.341	742.006	737.177	723.726	747.312	747.312
contig_355	669.078	10.4948	0.000221917	RD21	cysteine proteinase RD21a	"gi|18401614|ref|NP_564497.1|cysteine proteinase RD21a [Arabidopsis thaliana] , gi|1172873|sp|P43297.1|RD21A_ARATH RecName: Full=Cysteine proteinase RD21a, Short=RD21, Flags: Precursor , gi|12321010|gb|AAG50628.1|AC083835_13 cysteine protease, putative [Arabidopsis thaliana] , gi|435619|dbj|BAA02374.1| thiol protease [Arabidopsis thaliana] , gi|18175926|gb|AAL59952.1| putative cysteine proteinase…	71.0045	52.8185	67.6923	90.3574	70.4682	438.059	274.645	270.926	145.318	282.237	933.685	692.683	707.609	624.208	739.546	739.546
contig_11356	-596.507	-5.44562	6.62367e-05	HTA12	histone H2A 12	"gi|334187383|ref|NP_001190208.1|histone H2A 12 [Arabidopsis thaliana] , gi|332003107|gb|AED90490.1| histone H2A 12 [Arabidopsis thaliana]"	638.461	753.977	657.038	873.266	730.686	290.861	184.901	186.674	345.695	252.032	109.437	139.503	138.37	149.405	134.179	730.686
contig_12747	-665.997	-13.9741	0.000690623	LCR69	defensin-like protein 2	"gi|15226872|ref|NP_178319.1|defensin-like protein 2 [Arabidopsis thaliana] , gi|18206245|sp|Q39182.1|DEF02_ARATH RecName: Full=Defensin-like protein 2, AltName: Full=Low-molecular-weight cysteine-rich protein 69, Short=Protein LCR69, AltName: Full=Plant defensin 2.2, Flags: Precursor , gi|13878185|gb|AAK44170.1|AF370355_1 putative protease inhibitor II [Arabidopsis thaliana] , gi|16427|emb|CAA48…	605.786	1012.2	680.295	571.033	717.329	293.396	258.338	247.749	411.07	302.639	27.9338	54.2117	56.4048	66.7808	51.3328	717.329
contig_2648	-593.924	-6.41795	0.000152028	"AT2G43460, AT3G59540"	60S ribosomal protein L38	"gi|15224284|ref|NP_181874.1|60S ribosomal protein L38 [Arabidopsis thaliana] , gi|15231705|ref|NP_191513.1| 60S ribosomal protein L38 [Arabidopsis thaliana] , gi|3122724|sp|O22860.1|RL38_ARATH RecName: Full=60S ribosomal protein L38 , gi|13605720|gb|AAK32853.1|AF361841_1 AT3g59540/T16L24_90 [Arabidopsis thaliana] , gi|2289009|gb|AAB64338.1| 60S ribosomal protein L38 [Arabidopsis thaliana] , gi|6…	586.656	718.225	657.957	851.343	703.545	325.567	182.179	229.477	405.834	285.764	85.7705	115.393	119.976	117.347	109.622	703.545
contig_7025	-555.125	-4.75088	3.17251e-06		putative membrane channel protein	gi|21536521|gb|AAM60853.1|putative membrane channel protein [Arabidopsis thaliana]	750.128	614.826	741.213	706.328	703.124	457.949	435.685	447.803	412.633	438.518	143.959	141.866	150.665	155.505	147.999	703.124
contig_6069	-683.278	-37.8166	9.27039e-05	PDF1	protodermal factor 1	"gi|15228010|ref|NP_181812.1|protodermal factor 1 [Arabidopsis thaliana] , gi|75193615|sp|Q9S728.1|PDF1_ARATH RecName: Full=Protodermal factor 1, Flags: Precursor , gi|4929128|gb|AAD33868.1|AF141375_1 protodermal factor 1 [Arabidopsis thaliana] , gi|4929130|gb|AAD33869.1|AF141376_1 protodermal factor 1 [Arabidopsis thaliana] , gi|4512671|gb|AAD21725.1| En/Spm-like transposon protein [Arabidopsis …	473.51	735.532	900.473	697.834	701.837	49.0509	42.4523	7.67881	39.968	34.7875	16.4452	15.832	17.0593	24.8994	18.559	701.837
contig_5238	-544.027	-4.53716	0.000144724	CCoAOMT1	putative caffeoyl-CoA O-methyltransferase	"gi|15235213|ref|NP_195131.1|putative caffeoyl-CoA O-methyltransferase [Arabidopsis thaliana] , gi|30580330|sp|O49499.1|CAMT4_ARATH RecName: Full=Caffeoyl-CoA O-methyltransferase 1, AltName: Full=Trans-caffeoyl-CoA 3-O-methyltransferase, Short=CCoAMT, Short=CCoAOMT1 , gi|2911057|emb|CAA17567.1| caffeoyl-CoA O-methyltransferase-like protein [Arabidopsis thaliana] , gi|7270354|emb|CAB80122.1| caffe…	194.373	142.069	150.479	174.769	165.423	624.09	860.617	755.589	551.026	697.83	245.754	122.43	127.945	119.084	153.803	697.83
contig_6955	-595.951	-7.52202	9.04735e-06	"AT3G27360, AT5G10390, AT1G09200, AT5G65360, AT5G10400"	histone H3	"gi|15232146|ref|NP_189372.1|histone H3 [Arabidopsis thaliana] , gi|15238433|ref|NP_201339.1| histone H3.1 [Arabidopsis thaliana] , gi|18390992|ref|NP_563838.1| histone H3 [Arabidopsis thaliana] , gi|18416261|ref|NP_568227.1| histone H3 [Arabidopsis thaliana] , gi|18416264|ref|NP_568228.1| histone H3 [Arabidopsis thaliana] , gi|27805477|sp|P59226.2|H32_ARATH RecName: Full=Histone H3.2, AltName: F…	732.857	678.375	593.843	744.231	687.326	255.519	208.324	163.765	299.318	231.732	82.9801	94.7859	90.5987	97.136	91.3752	687.326
contig_5874	-632.259	-13.3552	0.000237393	GASA4	gibberellin-regulated protein 4	"gi|15242249|ref|NP_197027.1|gibberellin-regulated protein 4 [Arabidopsis thaliana] , gi|21431771|sp|P46690.2|GASA4_ARATH RecName: Full=Gibberellin-regulated protein 4, AltName: Full=GAST1 protein homolog 4, Flags: Precursor , gi|13430574|gb|AAK25909.1|AF360199_1 putative GASA4 protein [Arabidopsis thaliana] , gi|2764941|emb|CAA66909.1| GASA4 [Arabidopsis thaliana] , gi|7671492|emb|CAB89333.1| GA…	683.664	577.784	696.653	775.626	683.432	420.496	262.201	445.761	628.434	439.223	50.9142	47.3555	53.5433	52.8806	51.1734	683.432
contig_1070	527.519	5.45643	0.000272984	GAMMA-VPE	vacuolar-processing enzyme gamma	"gi|15233996|ref|NP_195020.1|vacuolar-processing enzyme gamma [Arabidopsis thaliana] , gi|148877260|sp|Q39119.2|VPEG_ARATH RecName: Full=Vacuolar-processing enzyme gamma-isozyme, AltName: Full=Asparaginyl endopeptidase gamma-VPE, AltName: Full=Gamma-VPE, Flags: Precursor , gi|13877795|gb|AAK43975.1|AF370160_1 putative vacuolar processing enzyme gamma-VPE [Arabidopsis thaliana] , gi|15983489|gb|AA…	140.944	112.287	110.207	110.053	118.373	664.892	743.597	714.293	460.786	645.892	636.363	476.934	481.783	477.067	518.037	645.892
contig_3675	-561.593	-7.98381	0.000765049		plasma membrane proton ATPase	gi|62321204|dbj|BAD94367.1|plasma membrane proton ATPase [Arabidopsis thaliana]	307.943	289.443	346.36	415.019	339.691	447.771	560.798	848.656	710.804	642.007	76.3746	81.6902	76.9598	86.63	80.4136	642.007
contig_105	538.2	6.20046	0.000198846	AT5G23750	Remorin family protein	"gi|42573455|ref|NP_974824.1|Remorin family protein [Arabidopsis thaliana] , gi|332005825|gb|AED93208.1| Remorin family protein [Arabidopsis thaliana]"	98.3925	77.961	105.714	131.895	103.491	601.861	555.946	855.725	553.23	641.691	573.013	534.019	530.497	515.252	538.196	641.691
contig_960	501.099	4.94822	3.8626e-05	"PIP1, 4"	"plasma membrane intrinsic protein 1, 4"	"gi|18411332|ref|NP_567178.1|plasma membrane intrinsic protein 1, 4 [Arabidopsis thaliana] , gi|32363274|sp|Q39196.1|PIP14_ARATH RecName: Full=Probable aquaporin PIP1-4, AltName: Full=Plasma membrane intrinsic protein 1-4, Short=AtPIP1, 4, AltName: Full=Transmembrane protein C, Short=TMP-C , gi|535780|dbj|BAA05654.1| transmembrane protein [Arabidopsis thaliana] , gi|20466718|gb|AAM20676.1| probab…	148.519	131.215	108.655	119.283	126.918	546.031	408.587	534.303	430.269	479.797	727.308	604.397	572.663	607.7	628.017	628.017
contig_4970	-531.279	-8.54517	0.00097301	TUB6	beta-6 tubulin	"gi|15239914|ref|NP_196786.1|beta-6 tubulin [Arabidopsis thaliana] , gi|267079|sp|P29514.1|TBB6_ARATH RecName: Full=Tubulin beta-6 chain, AltName: Full=Beta-6-tubulin , gi|13430696|gb|AAK25970.1|AF360260_1 putative tubulin beta-6 chain [Arabidopsis thaliana] , gi|166904|gb|AAA32884.1| beta-6 tubulin [Arabidopsis thaliana] , gi|9759392|dbj|BAB10043.1| tubulin beta-6 chain [Arabidopsis thaliana] , …	241.738	253.887	306.789	430.225	308.16	574.473	448.564	824.959	558.774	601.692	62.5817	69.9174	70.0615	79.0921	70.4132	601.692
contig_2163	496.498	6.28417	5.84746e-05	AT4G36040	chaperone protein dnaJ 11	"gi|15233446|ref|NP_195328.1|chaperone protein dnaJ 11 [Arabidopsis thaliana] , gi|66774118|sp|Q9FYB5.2|DNJ11_ARATH RecName: Full=Chaperone protein dnaJ 11, chloroplastic, Short=AtDjC11, Short=AtJ11, Flags: Precursor , gi|3036808|emb|CAA18498.1| DnaJ-like protein [Arabidopsis thaliana] , gi|7270556|emb|CAB81513.1| DnaJ-like protein [Arabidopsis thaliana] , gi|98961109|gb|ABF59038.1| At4g36040 [Ar…	125.703	72.5079	88.9851	88.6421	93.9595	355.415	317.791	331.145	330.044	333.599	740.621	540.823	533.264	547.124	590.458	590.458
contig_848	587.284	233.781	4.35964e-10	TT7	Flavonoid 3'-monooxygenase	"gi|15241483|ref|NP_196416.1|Flavonoid 3'-monooxygenase [Arabidopsis thaliana] , gi|27151499|sp|Q9SD85.1|F3PH_ARATH RecName: Full=Flavonoid 3'-monooxygenase, AltName: Full=Cytochrome P450 75B1, AltName: Full=Flavonoid 3'-hydroxylase, Short=AtF3'H, AltName: Full=Protein TRANSPARENT TESTA 7 , gi|8132328|gb|AAF73253.1|AF155171_1 flavonoid 3'-hydroxylase [Arabidopsis thaliana] , gi|10334806|gb|AAG167…	2.19304	5.80191	1.16014	0.936529	2.5229	43.2619	36.0042	33.7228	21.107	33.524	600.009	599.613	584.978	574.629	589.807	589.807
contig_1335	572.603	228.725	0.000315757	AT3G62550	drought responsive ATP-binding motif containing protein	"gi|15228790|ref|NP_191814.1|drought responsive ATP-binding motif containing protein [Arabidopsis thaliana] , gi|14334946|gb|AAK59650.1| unknown protein [Arabidopsis thaliana] , gi|16323382|gb|AAL15185.1| unknown protein [Arabidopsis thaliana] , gi|332646842|gb|AEE80363.1| drought responsive ATP-binding motif containing protein [Arabidopsis thaliana]"	1.84385	5.32041	0.995322	1.89822	2.51445	324.341	59.3608	94.9011	144.584	155.797	750.225	539.732	508.797	501.714	575.117	575.117
contig_889	428.408	4.45091	9.43614e-07		phytochrome-associated protein 2	"gi|15235556|ref|NP_194637.1|phytochrome-associated protein 2 [Arabidopsis thaliana] , gi|46396058|sp|Q9ZSY8.1|IAA27_ARATH RecName: Full=Auxin-responsive protein IAA27, AltName: Full=Auxin-induced protein 27, AltName: Full=Indoleacetic acid-induced protein 27, AltName: Full=Phytochrome-associated protein 2 , gi|12083214|gb|AAG48766.1|AF332402_1 putative phytochrome-associated protein 2 [Arabidops…	134.844	130.023	121.155	110.551	124.143	208.719	194.624	140.255	140.464	171.016	538.605	557.431	573.732	540.436	552.551	552.551
contig_454	-452.306	-5.88508	3.57636e-05	HTA7	histone H2A 7	"gi|15241016|ref|NP_198119.1|histone H2A 7 [Arabidopsis thaliana] , gi|75306451|sp|Q94F49.1|H2A5_ARATH RecName: Full=Probable histone H2A.5, AltName: Full=HTA7 , gi|14326516|gb|AAK60303.1|AF385711_1 AT5g27670/F15A18_130 [Arabidopsis thaliana] , gi|18700220|gb|AAL77720.1| AT5g27670/F15A18_130 [Arabidopsis thaliana] , gi|332006330|gb|AED93713.1| histone H2A 7 [Arabidopsis thaliana]"	519.023	498.321	519.442	642.796	544.896	243.348	136.609	167.821	262.318	202.524	77.1647	98.4594	98.8962	95.8369	92.5893	544.896
contig_1174	439.718	5.26724	1.40388e-07	WAT1	protein walls are thin 1	"gi|18410867|ref|NP_565111.1|protein walls are thin 1 [Arabidopsis thaliana] , gi|334183925|ref|NP_001185403.1| protein walls are thin 1 [Arabidopsis thaliana] , gi|75165000|sp|Q94AP3.1|WAT1_ARATH RecName: Full=Protein WALLS ARE THIN 1 , gi|15028079|gb|AAK76570.1| putative nodulin protein [Arabidopsis thaliana] , gi|20259307|gb|AAM14389.1| putative nodulin protein [Arabidopsis thaliana] , gi|2339…	113.488	104.384	112.904	81.4047	103.045	147.935	154.865	155.857	123.47	145.532	549.408	531.524	566.418	523.702	542.763	542.763
contig_654	444.013	6.04225	0.0023274		unknown	gi|21553364|gb|AAM62457.1|unknown [Arabidopsis thaliana]	66.2545	112.214	74.7376	99.028	88.0586	379.855	116.747	277.98	206.977	245.39	328.285	579.823	615.869	604.311	532.072	532.072
contig_8768	-405.628	-4.45738	4.27312e-06	AT3G05560	60S ribosomal protein L22-2	"gi|15230008|ref|NP_187207.1|60S ribosomal protein L22-2 [Arabidopsis thaliana] , gi|42572267|ref|NP_974229.1| 60S ribosomal protein L22-2 [Arabidopsis thaliana] , gi|145331980|ref|NP_001078112.1| 60S ribosomal protein L22-2 [Arabidopsis thaliana] , gi|17865568|sp|Q9M9W1.1|RL222_ARATH RecName: Full=60S ribosomal protein L22-2 , gi|6714454|gb|AAF26141.1|AC011620_17 putative 60S ribosomal protein L…	534.066	516.635	497.434	543.668	522.951	276.6	262.221	192.977	301.146	258.236	115.051	116.581	108.511	129.146	117.322	522.951
contig_453	-420.19	-5.66722	3.3195e-06	HTA7	histone H2A 7	"gi|15241016|ref|NP_198119.1|histone H2A 7 [Arabidopsis thaliana] , gi|75306451|sp|Q94F49.1|H2A5_ARATH RecName: Full=Probable histone H2A.5, AltName: Full=HTA7 , gi|14326516|gb|AAK60303.1|AF385711_1 AT5g27670/F15A18_130 [Arabidopsis thaliana] , gi|18700220|gb|AAL77720.1| AT5g27670/F15A18_130 [Arabidopsis thaliana] , gi|332006330|gb|AED93713.1| histone H2A 7 [Arabidopsis thaliana]"	513.867	491.714	490.32	544.978	510.22	221.78	139.459	136.763	211.723	177.431	85.3453	88.5368	93.9949	92.2429	90.03	510.22
contig_15287	-466.9	-12.1385	3.18065e-05		At5g27700	gi|117168167|gb|ABK32166.1|At5g27700 [Arabidopsis thaliana]	435.356	502.644	507.574	589.699	508.818	271.02	195.457	178.528	303.826	237.208	32.2309	49.2785	44.5587	41.603	41.9178	508.818
contig_8495	-440.798	-7.84527	0.0044702	CAB1	chlorophyll A/B binding protein 1	"gi|15220615|ref|NP_174286.1|chlorophyll A/B binding protein 1 [Arabidopsis thaliana] , gi|115783|sp|P04778.1|CB1C_ARATH RecName: Full=Chlorophyll a-b binding protein 1, chloroplastic, AltName: Full=Chlorophyll a-b protein 140, Short=CAB-140, AltName: Full=LHCII type I CAB-1, Flags: Precursor , gi|9972353|gb|AAG10603.1|AC008030_3 Putative chlorophyll a/b-binding protein [Arabidopsis thaliana] , g…	322.037	648.644	613.668	436.42	505.193	308.635	259.269	360.948	549.992	369.711	46.0934	69.6822	67.9949	73.8078	64.3946	505.193
contig_13608	-481.844	-24.6848	0.000331578		putative basic blue protein plantacyanin	gi|21536649|gb|AAM60981.1|putative basic blue protein plantacyanin [Arabidopsis thaliana]	524.799	378.584	462.533	642.835	502.188	235.164	270.982	154.53	345.042	251.43	20.0262	19.7971	18.5358	23.017	20.344	502.188
contig_616	436.771	7.71206	0.000532121	"TIP2, 3"	aquaporin TIP2-3	"gi|15238100|ref|NP_199556.1|aquaporin TIP2-3 [Arabidopsis thaliana] , gi|32363406|sp|Q9FGL2.1|TIP23_ARATH RecName: Full=Aquaporin TIP2-3, AltName: Full=Tonoplast intrinsic protein 2-3, Short=AtTIP2, 3, Contains: RecName: Full=Aquaporin TIP2-3, N-terminally processed , gi|9758773|dbj|BAB09071.1| membrane channel protein-like, aquaporin (tonoplast intrinsic protein)-like [Arabidopsis thaliana] , g…	58.7598	72.3473	57.4576	71.7257	65.0726	449.826	257.753	447.466	476.785	407.958	356.384	527.327	566.343	557.321	501.844	501.844
contig_209	481.003	26.0665	1.43306e-05	MIF1	mini zinc finger 1	"gi|18410665|ref|NP_565088.1|mini zinc finger 1 [Arabidopsis thaliana] , gi|75169834|sp|Q9CA51.1|MIF1_ARATH RecName: Full=Mini zinc finger protein 1, Short=AtMIF1 , gi|12324813|gb|AAG52375.1|AC011765_27 hypothetical protein, 104370-104062 [Arabidopsis thaliana] , gi|89111834|gb|ABD60689.1| At1g74660 [Arabidopsis thaliana] , gi|332197498|gb|AEE35619.1| mini zinc finger 1 [Arabidopsis thaliana]"	16.359	23.3834	16.0028	21.0113	19.1891	267.075	98.5861	144.683	207.992	179.584	467.098	495.338	531.49	506.841	500.192	500.192
contig_2715	-400.772	-5.73864	0.000116188	AT1G74270	60S ribosomal protein L35a-3	"gi|15221191|ref|NP_177567.1|60S ribosomal protein L35a-3 [Arabidopsis thaliana] , gi|75169629|sp|Q9C912.1|R35A3_ARATH RecName: Full=60S ribosomal protein L35a-3 , gi|12324899|gb|AAG52401.1|AC020579_3 putative ribosomal protein, 23489-24540 [Arabidopsis thaliana] , gi|13878115|gb|AAK44135.1|AF370320_1 putative ribosomal protein [Arabidopsis thaliana] , gi|17104787|gb|AAL34282.1| putative ribosoma…	420.792	504.143	451.13	565.322	485.347	240.004	144.938	184.552	311.775	220.317	82.0589	85.6935	83.8036	86.7449	84.5752	485.347
contig_15063	-473.648	-42.9975	0.00669411	LTL1	Li-tolerant lipase 1	"gi|15229265|ref|NP_187079.1|Li-tolerant lipase 1 [Arabidopsis thaliana] , gi|75186569|sp|Q9M8Y5.1|LTL1_ARATH RecName: Full=GDSL esterase/lipase LTL1, AltName: Full=Extracellular lipase LTL1, AltName: Full=Lithium-tolerant lipase 1, Short=AtLTL1, Short=Li-tolerant lipase 1, Flags: Precursor , gi|6721157|gb|AAF26785.1|AC016829_9 putative GDSL-motif lipase/acylhydrolase [Arabidopsis thaliana] , gi|…	320.432	155.399	253.785	519.079	312.174	408.335	420.748	375.303	735.318	484.926	9.18999	9.53739	13.1928	13.1918	11.278	484.926
contig_1373	366.621	4.29007	2.51238e-05		unknown	gi|24417280|gb|AAN60250.1|unknown [Arabidopsis thaliana]	129.679	76.0865	91.115	148.849	111.432	504.567	519.956	482.958	404.733	478.053	251.312	191.636	198.031	190.445	207.856	478.053
contig_5562	-373.922	-4.61447	0.000533062	AT3G54040	PAR1 protein	"gi|15232407|ref|NP_190972.1|PAR1 protein [Arabidopsis thaliana] , gi|7630024|emb|CAB88366.1| photoassimilate-responsive protein PAR-1b-like protein [Arabidopsis thaliana] , gi|18252939|gb|AAL62396.1| photoassimilate-responsive protein PAR-1b -like protein [Arabidopsis thaliana] , gi|21389647|gb|AAM48022.1| photoassimilate-responsive protein PAR-1b-like protein [Arabidopsis thaliana] , gi|3326456…	411.872	356.952	572.95	567.72	477.374	183.139	203.424	134.942	250.744	193.062	92.2453	108.006	103.758	109.796	103.451	477.374
contig_10882	-380.055	-4.99338	0.000647362		peroxidase ATP4a	gi|62318877|dbj|BAD93948.1|peroxidase ATP4a [Arabidopsis thaliana]	310.603	595.493	474.241	520.57	475.227	112.931	84.1344	85.1995	184.199	116.616	37.6944	118.237	97.9668	126.787	95.1713	475.227
contig_10443	-424.795	-10.5596	0.000159717	FED A	ferredoxin-2	"gi|15219837|ref|NP_176291.1|ferredoxin-2 [Arabidopsis thaliana] , gi|119975|sp|P16972.1|FER2_ARATH RecName: Full=Ferredoxin-2, chloroplastic, Short=AtFd2, Flags: Precursor , gi|11692908|gb|AAG40057.1|AF324706_1 At1g60950 [Arabidopsis thaliana] , gi|11908076|gb|AAG41467.1|AF326885_1 putative ferrodoxin precursor protein [Arabidopsis thaliana] , gi|12323344|gb|AAG51652.1|AC018908_18 ferrodoxin pre…	397.218	525.957	430.762	522.99	469.232	340.13	229.763	251.092	413.958	308.736	50.6677	42.2706	40.0378	44.7707	44.4367	469.232
contig_1687	-388.238	-5.86752	0.00204543	PMEPCRF	pectin methylesterase PCR fragment F	"gi|15238729|ref|NP_200149.1|pectin methylesterase PCR fragment F [Arabidopsis thaliana] , gi|75309150|sp|Q9FK05.1|PME61_ARATH RecName: Full=Probable pectinesterase/pectinesterase inhibitor 61, Includes: RecName: Full=Pectinesterase inhibitor 61, AltName: Full=Pectin methylesterase inhibitor 61, Includes: RecName: Full=Pectinesterase 61, Short=PE 61, AltName: Full=AtPMEpcrF, AltName: Full=Pectin …	188.068	118.794	144.216	203.013	163.523	393.572	503.485	664.173	310.766	467.999	75.2303	78.843	80.8068	84.1635	79.7609	467.999
contig_1904	424.195	11.6381	0.000258091		putative cell wall protein	gi|21554333|gb|AAM63440.1|putative cell wall protein [Arabidopsis thaliana]	50.7615	13.6188	30.8266	64.2927	39.8749	625.442	392.285	388.564	449.988	464.07	352.86	295.328	327.527	292.969	317.171	464.07
contig_4490	-348.575	-4.05916	7.45934e-06	FLA1	fasciclin-like arabinogalactan protein 1	"gi|15240570|ref|NP_200384.1|fasciclin-like arabinogalactan protein 1 [Arabidopsis thaliana] , gi|334188434|ref|NP_001190550.1| fasciclin-like arabinogalactan protein 1 [Arabidopsis thaliana] , gi|38257763|sp|Q9FM65.1|FLA1_ARATH RecName: Full=Fasciclin-like arabinogalactan protein 1, Flags: Precursor , gi|13377776|gb|AAK20857.1|AF333970_1 fasciclin-like arabinogalactan-protein 1 [Arabidopsis thal…	458.171	449.153	465.674	477.079	462.519	360.803	337.771	320.239	429.743	362.139	103.746	118.795	113.743	119.494	113.945	462.519
contig_5324	-360.268	-5.08592	0.000357317	AT3G28200	peroxidase 31	"gi|15232929|ref|NP_189460.1|peroxidase 31 [Arabidopsis thaliana] , gi|25453208|sp|Q9LHA7.1|PER31_ARATH RecName: Full=Peroxidase 31, Short=Atperox P31, AltName: Full=ATP41, Flags: Precursor , gi|11994582|dbj|BAB02637.1| peroxidase [Arabidopsis thaliana] , gi|23297263|gb|AAN12927.1| putative peroxidase [Arabidopsis thaliana] , gi|332643894|gb|AEE77415.1| peroxidase 31 [Arabidopsis thaliana]"	268.502	247.599	295.881	369.439	295.355	384.488	359.322	524.185	525.77	448.441	93.3796	85.8767	81.8847	91.5511	88.173	448.441
contig_2263	-341.102	-4.21116	0.00107585	AT5G61170	40S ribosomal protein S19-3	"gi|15240154|ref|NP_200925.1|40S ribosomal protein S19-3 [Arabidopsis thaliana] , gi|27923837|sp|Q9FNP8.1|RS193_ARATH RecName: Full=40S ribosomal protein S19-3 , gi|9759463|dbj|BAB10379.1| 40S ribosomal protein S19 [Arabidopsis thaliana] , gi|34365671|gb|AAQ65147.1| At5g61170 [Arabidopsis thaliana] , gi|51970120|dbj|BAD43752.1| 40S ribosomal protein S19 - like [Arabidopsis thaliana] , gi|33201004…	415.035	337.288	441.754	595.227	447.326	302.022	224.942	186.456	258.75	243.043	108.34	105.367	105.535	105.654	106.224	447.326
contig_470	430.35	30.3812	0.000229137		nucleoid DNA-binding protein cnd41-like protein	gi|8979711|emb|CAB96832.1|nucleoid DNA-binding protein cnd41-like protein [Arabidopsis thaliana]	15.895	18.6567	11.1554	12.8814	14.6471	491.881	516.095	498.665	273.35	444.998	275.406	267.341	264.628	282.181	272.389	444.998
contig_1769	384.254	12.4798	3.52476e-05	AT3G52470	late embryogenesis abundant hydroxyproline-rich glycoprotein	"gi|15231227|ref|NP_190815.1|late embryogenesis abundant hydroxyproline-rich glycoprotein [Arabidopsis thaliana] , gi|4886280|emb|CAB43430.1| putative protein [Arabidopsis thaliana] , gi|19423892|gb|AAL87268.1| unknown protein [Arabidopsis thaliana] , gi|21281064|gb|AAM45089.1| unknown protein [Arabidopsis thaliana] , gi|21617965|gb|AAM67015.1| putative harpin-induced protein [Arabidopsis thalian…	47.8305	16.8921	22.9969	46.1694	33.4722	473.721	422.839	426.773	347.574	417.727	381.19	272.352	276.722	288.673	304.735	417.727
contig_1424	-354.936	-6.75399	3.49907e-05	AT2G19680	mitochondrial ATP synthase subunit G protein	"gi|15224821|ref|NP_179558.1|mitochondrial ATP synthase subunit G protein [Arabidopsis thaliana] , gi|145329180|ref|NP_001077919.1| mitochondrial ATP synthase subunit G protein [Arabidopsis thaliana] , gi|13899095|gb|AAK48969.1|AF370542_1 copia-like retroelement pol polyprotein [Arabidopsis thaliana] , gi|3687249|gb|AAC62147.1| copia-like retroelement pol polyprotein [Arabidopsis thaliana] , gi|1…	434.573	368.216	464.634	399.062	416.621	222.988	221.84	184.426	308.149	234.351	59.6738	56.2068	63.9109	66.9492	61.6852	416.621
contig_3323	391.068	23.9123	1.67396e-05	LTP4	non-specific lipid-transfer protein 4	"gi|18424223|ref|NP_568904.1|non-specific lipid-transfer protein 4 [Arabidopsis thaliana] , gi|31076853|sp|Q9LLR6.1|NLTP4_ARATH RecName: Full=Non-specific lipid-transfer protein 4, Short=LTP 4, Flags: Precursor , gi|8571923|gb|AAF76930.1| lipid transfer protein 4 [Arabidopsis thaliana] , gi|14334684|gb|AAK59520.1| putative nonspecific lipid-transfer protein precursor [Arabidopsis thaliana] , gi|1…	20.5615	9.9889	18.3345	19.3873	17.068	128.517	54.3857	45.7892	92.2331	80.2312	493.606	374.484	392.662	371.793	408.136	408.136
contig_2093	-312.857	-4.30549	0.000303662	SPL5	squamosa promoter-binding-like protein 5	"gi|15232541|ref|NP_188145.1|squamosa promoter-binding-like protein 5 [Arabidopsis thaliana] , gi|67461548|sp|Q9S758.1|SPL5_ARATH RecName: Full=Squamosa promoter-binding-like protein 5 , gi|5931629|emb|CAB56571.1| squamosa promoter binding protein-like 5 [Arabidopsis thaliana] , gi|5931631|emb|CAB56572.1| squamosa promoter binding protein-like 5 [Arabidopsis thaliana] , gi|9294254|dbj|BAB02156.1|…	329.311	360.856	433.714	506.14	407.505	288.116	241.793	274.207	334.331	284.612	88.803	93.202	94.0047	102.581	94.6476	407.505
contig_4234	-313.41	-4.38801	0.000245325	AT5G23760	putative copper transport protein	"gi|18420713|ref|NP_568436.1|putative copper transport protein [Arabidopsis thaliana] , gi|88011058|gb|ABD38896.1| At5g23760 [Arabidopsis thaliana] , gi|332005826|gb|AED93209.1| putative copper transport protein [Arabidopsis thaliana]"	379.213	368.952	311.91	427.382	371.864	296.584	471.83	409.75	445.498	405.915	117.055	84.4548	72.576	95.9371	92.5056	405.915
contig_4813	-322.634	-5.24074	7.10986e-05	AT5G22440	60S ribosomal protein L10a-3	"gi|15242248|ref|NP_197636.1|60S ribosomal protein L10a-3 [Arabidopsis thaliana] , gi|145334533|ref|NP_001078612.1| 60S ribosomal protein L10a-3 [Arabidopsis thaliana] , gi|27923990|sp|P59231.1|R10A3_ARATH RecName: Full=60S ribosomal protein L10a-3 , gi|9757825|dbj|BAB08343.1| 60S ribosomal protein L10A [Arabidopsis thaliana] , gi|14335148|gb|AAK59854.1| AT5g22440/MWD9_24 [Arabidopsis thaliana] ,…	347.875	397.247	391.983	457.748	398.713	201.336	123.945	132.685	239.15	174.279	73.9894	69.5135	79.7522	81.063	76.0796	398.713
contig_679	311.117	4.94494	5.05671e-05	AT3G60590	uncharacterized protein	"gi|42570499|ref|NP_850729.2|uncharacterized protein [Arabidopsis thaliana] , gi|7288007|emb|CAB81845.1| putative protein [Arabidopsis thaliana] , gi|332646563|gb|AEE80084.1| uncharacterized protein AT3G60590 [Arabidopsis thaliana]"	72.9172	106.831	64.0165	71.6946	78.8649	127.877	83.1716	97.0182	134.888	110.739	297.224	412.019	419.774	430.912	389.982	389.982
contig_7810	-313.327	-5.7039	0.00203308		plasma membrane proton ATPase	gi|62321204|dbj|BAD94367.1|plasma membrane proton ATPase [Arabidopsis thaliana]	183.358	128.807	177.57	273.064	190.7	302.994	291.06	414.902	510.791	379.937	36.929	77.5859	65.7804	86.1446	66.61	379.937
contig_85	292.209	4.34639	4.82767e-07	BLH1	BEL1-like homeodomain 1	"gi|15227535|ref|NP_181138.1|BEL1-like homeodomain 1 [Arabidopsis thaliana] , gi|30686614|ref|NP_850256.1| BEL1-like homeodomain 1 [Arabidopsis thaliana] , gi|79324414|ref|NP_001031490.1| BEL1-like homeodomain 1 [Arabidopsis thaliana] , gi|75313495|sp|Q9SJ56.1|BLH1_ARATH RecName: Full=BEL1-like homeodomain protein 1, Short=BEL1-like protein 1, AltName: Full=Protein EMBRYO SAC DEVELOPMENT ARREST 2…	93.2129	81.6964	84.8428	89.5303	87.3206	203.222	183.88	200.624	158.056	186.445	372.699	385.696	373.659	386.064	379.529	379.529
contig_223	329.801	7.69824	0.000150352	AT5G38710	proline dehydrogenase 2	"gi|15240986|ref|NP_198687.1|proline dehydrogenase 2 [Arabidopsis thaliana] , gi|75126937|sp|Q6NKX1.1|PROD2_ARATH RecName: Full=Proline dehydrogenase 2, mitochondrial, AltName: Full=Osmotic stress-induced proline dehydrogenase, AltName: Full=Proline oxidase, Flags: Precursor , gi|46518469|gb|AAS99716.1| At5g38710 [Arabidopsis thaliana] , gi|62320550|dbj|BAD95150.1| proline oxidase, mitochondrial …	72.9555	31.6352	42.1484	50.209	49.237	98.8312	230.301	82.9836	105.461	129.394	450.602	355.868	348.313	361.37	379.038	379.038
contig_10060	-346.441	-13.4355	6.27307e-05	DRT100	DNA-damage-repair/toleration protein DRT100	"gi|15230539|ref|NP_187867.1|DNA-damage-repair/toleration protein DRT100 [Arabidopsis thaliana] , gi|20178285|sp|Q00874.2|DR100_ARATH RecName: Full=DNA-damage-repair/toleration protein DRT100, Flags: Precursor , gi|12321959|gb|AAG51016.1|AC069474_15 leucine rich repeat protein, putative, 20015-21133 [Arabidopsis thaliana] , gi|9294355|dbj|BAB02252.1| DNA-damage-repair/toleration protein-like, dis…	344.64	328.488	344.315	382.147	349.898	319.927	326.15	362.348	488.776	374.3	20.8751	27.6079	30.9817	31.9715	27.8591	374.3
contig_2580	301.549	5.8143	1.10636e-06	AT5G18130	uncharacterized protein	"gi|15238744|ref|NP_197314.1|uncharacterized protein [Arabidopsis thaliana] , gi|9758895|dbj|BAB09471.1| unnamed protein product [Arabidopsis thaliana] , gi|14532802|gb|AAK64182.1| unknown protein [Arabidopsis thaliana] , gi|19310745|gb|AAL85103.1| unknown protein [Arabidopsis thaliana] , gi|332005128|gb|AED92511.1| uncharacterized protein AT5G18130 [Arabidopsis thaliana]"	54.6294	62.0827	68.7856	65.0468	62.6361	197.118	134.418	160.082	173.192	166.203	358.534	370.61	357.38	370.216	364.185	364.185
contig_2599	284.116	4.80944	8.54895e-05	J8	chaperone protein dnaJ 8	"gi|15220868|ref|NP_178207.1|chaperone protein dnaJ 8 [Arabidopsis thaliana] , gi|67462323|sp|Q9SAG8.1|DNAJ8_ARATH RecName: Full=Chaperone protein dnaJ 8, chloroplastic, Short=AtDjC8, Short=AtJ8, Flags: Precursor , gi|6503304|gb|AAF14680.1|AC011713_28 Strong similarity to gb|AF099906 J8 gene from Arabidopsis thaliana and contains PF|00226 DnaJ domain. ESTs gb|T46318, gb|Z27035, gb|T76034, gb|AA39…	102.511	56.6536	70.8603	68.3026	74.582	400.699	385.193	353.227	295.672	358.698	376.436	273.62	293.551	295.823	309.857	358.698
contig_171	280.554	4.66714	2.67783e-06	AT3G11280	putative VHA-B1-interacting transcription factor	"gi|15229712|ref|NP_187737.1|putative VHA-B1-interacting transcription factor [Arabidopsis thaliana] , gi|30681667|ref|NP_850558.1| putative VHA-B1-interacting transcription factor [Arabidopsis thaliana] , gi|12321867|gb|AAG50963.1|AC073395_5 MYB-family transcription factor, putative, alternative splicing isoform 1 of 2, 71559-70643 [Arabidopsis thaliana] , gi|12321868|gb|AAG50964.1|AC073395_6 MY…	89.476	78.4866	66.8917	71.1645	76.5047	193.131	184.067	190.886	183.808	187.973	399.252	356.135	340.37	332.476	357.058	357.058
contig_1386	-301.467	-7.05711	0.0015068	GMD1	"GDP-mannose 4,6 dehydratase 1"	"gi|15239334|ref|NP_201429.1|GDP-mannose 4,6 dehydratase 1 [Arabidopsis thaliana] , gi|9087168|sp|Q9SNY3.1|GMD1_ARATH RecName: Full=GDP-mannose 4,6 dehydratase 1, AltName: Full=GDP-D-mannose dehydratase 1, Short=GMD 1 , gi|6319186|gb|AAF07199.1|AF195140_1 GDP-D-mannose 4,6-dehydratase [Arabidopsis thaliana] , gi|10177422|dbj|BAB10707.1| GDP-D-mannose 4,6-dehydratase, GMD1 [Arabidopsis thaliana] ,…	356.776	322.077	299.842	426.255	351.238	172.257	171.646	189.537	369.304	225.686	54.193	48.4293	46.0835	50.3772	49.7708	351.238
contig_10396	-340.719	-43.9328	0.000464589	PAP27	purple acid phosphatase 27	"gi|42568444|ref|NP_199851.2|purple acid phosphatase 27 [Arabidopsis thaliana] , gi|75222988|sp|Q5MAU8.1|PPA27_ARATH RecName: Full=Probable inactive purple acid phosphatase 27, Flags: Precursor , gi|56788345|gb|AAW29951.1| putative purple acid phosphatase [Arabidopsis thaliana] , gi|332008556|gb|AED95939.1| purple acid phosphatase 27 [Arabidopsis thaliana]"	297.221	454.933	407.648	234.82	348.656	41.9742	119.658	45.4736	101.587	77.1732	5.03683	6.58135	6.80208	13.3242	7.93612	348.656
contig_2170	302.963	7.78366	1.01748e-05	AT1G72230	plastocyanin-like domain-containing protein	"gi|15218396|ref|NP_177368.1|plastocyanin-like domain-containing protein [Arabidopsis thaliana] , gi|12323656|gb|AAG51789.1|AC067754_5 blue copper protein, putative, 52232-53038 [Arabidopsis thaliana] , gi|15529180|gb|AAK97684.1| At1g72230/T9N14_17 [Arabidopsis thaliana] , gi|21553805|gb|AAM62898.1| blue copper protein, putative [Arabidopsis thaliana] , gi|332197170|gb|AEE35291.1| plastocyanin-li…	58.7792	29.4206	39.9132	50.5301	44.6608	284.628	406.468	358.658	340.742	347.624	48.7954	45.2736	45.8352	46.2009	46.5263	347.624
contig_3087	-321.155	-14.4194	2.29994e-05		armadillo/beta-catenin-like repeat-containing protein	"gi|15236577|ref|NP_194917.1|armadillo/beta-catenin-like repeat-containing protein [Arabidopsis thaliana] , gi|334187073|ref|NP_001190883.1| armadillo/beta-catenin-like repeat-containing protein [Arabidopsis thaliana] , gi|4584528|emb|CAB40759.1| putative protein [Arabidopsis thaliana] , gi|7270092|emb|CAB79907.1| putative protein [Arabidopsis thaliana] , gi|110736926|dbj|BAF00420.1| hypothetical…	360.795	348.441	328.254	342.858	345.087	81.1698	88.3173	51.6225	183.508	101.154	21.8459	22.4255	22.9512	28.5058	23.9321	345.087
contig_14310	-323.695	-20.9251	6.9934e-05	AT1G74670	gibberellin-regulated protein 6	"gi|30699033|ref|NP_177605.2|gibberellin-regulated protein 6 [Arabidopsis thaliana] , gi|75127071|sp|Q6NMQ7.1|GASA6_ARATH RecName: Full=Gibberellin-regulated protein 6, AltName: Full=GAST1 protein homolog 6, Flags: Precursor , gi|44681330|gb|AAS47605.1| At1g74670 [Arabidopsis thaliana] , gi|332197499|gb|AEE35620.1| gibberellin-regulated protein 6 [Arabidopsis thaliana]"	308.613	227.074	315.448	340.065	297.8	323.076	267.041	370.819	398.824	339.94	8.67156	17.4315	16.7577	22.1216	16.2456	339.94
contig_5624	-290.469	-7.57246	2.61229e-06	XPL1	phosphoethanolamine N-methyltransferase 1	"gi|30684743|ref|NP_188427.2|phosphoethanolamine N-methyltransferase 1 [Arabidopsis thaliana] , gi|24212081|sp|Q9FR44.1|PEAM1_ARATH RecName: Full=Phosphoethanolamine N-methyltransferase 1, Short=AtNMT1, Short=PEAMT 1, AltName: Full=Protein XIPOTL 1 , gi|11890406|gb|AAG41121.1|AF197940_1 SAM:phospho-ethanolamine N-methyltransferase [Arabidopsis thaliana] , gi|13605801|gb|AAK32886.1|AF367299_1 AT3g…	330.037	337.663	332.808	338.145	334.663	146.915	200.39	153.913	210.368	177.897	48.369	41.7131	43.0494	43.6477	44.1948	334.663
contig_1826	302.472	10.7641	5.40587e-05		At1g68530/T26J14_10	"gi|17979464|gb|AAL50069.1|At1g68530/T26J14_10 [Arabidopsis thaliana] , gi|20334738|gb|AAM16230.1| At1g68530/T26J14_10 [Arabidopsis thaliana]"	26.1751	26.4983	32.0752	39.1638	30.9781	260.361	221.745	224.025	237.371	235.876	424.509	301.284	296.946	311.061	333.45	333.45
contig_5119	-274.07	-6.59023	0.00113665	BGLU17	beta glucosidase 17	"gi|15224882|ref|NP_181976.1|beta glucosidase 17 [Arabidopsis thaliana] , gi|75278315|sp|O64882.1|BGL17_ARATH RecName: Full=Beta-glucosidase 17, Short=AtBGLU17, Flags: Precursor , gi|3128190|gb|AAC16094.1| putative beta-glucosidase [Arabidopsis thaliana] , gi|18491241|gb|AAL69445.1| At2g44480/F4I1.29 [Arabidopsis thaliana] , gi|330255332|gb|AEC10426.1| beta glucosidase 17 [Arabidopsis thaliana]"	262.648	352.56	428.889	248.288	323.096	141.152	234.524	239.238	194.128	202.26	41.9891	51.0795	50.7916	52.2459	49.0265	323.096
contig_5552	-289.539	-9.9746	1.1562e-05	EXPA10	expansin A10	"gi|15223347|ref|NP_173999.1|expansin A10 [Arabidopsis thaliana] , gi|20138023|sp|Q9LDR9.1|EXP10_ARATH RecName: Full=Expansin-A10, Short=AtEXPA10, AltName: Full=Alpha-expansin-10, Short=At-EXP10, Short=AtEx10, AltName: Full=Ath-ExpAlpha-1.1, Flags: Precursor , gi|7385137|gb|AAF61712.1|AF229437_1 expansin 10 [Arabidopsis thaliana] , gi|7385139|gb|AAF61713.1|AF229431_1 expansin 10 [Arabidopsis thal…	88.7842	36.3778	48.1861	56.7857	57.5335	271.86	327.216	376.045	312.081	321.801	42.9293	26.5997	28.4417	31.0773	32.262	321.801
contig_13148	-275.987	-7.69144	1.15453e-05	GAMMA-H2AX	gamma histone variant H2AX	"gi|15221875|ref|NP_175868.1|gamma histone variant H2AX [Arabidopsis thaliana] , gi|75313113|sp|Q9S9K7.1|H2AXB_ARATH RecName: Full=Probable histone H2AXb, AltName: Full=HTA3 , gi|15724172|gb|AAL06478.1|AF411788_1 At1g54690/T22H22_12 [Arabidopsis thaliana] , gi|3776566|gb|AAC64883.1| Strong similarity to histone H2A gb|AJ006768 from Cicer arietinum [Arabidopsis thaliana] , gi|20334846|gb|AAM16179.…	322.277	302.2	281.8	362.65	317.232	127.173	83.5952	96.5754	139.631	111.744	30.1072	45.9891	46.0108	42.872	41.2448	317.232
contig_1263	269.545	6.73818	5.84697e-05		contains similarity to ethylene responsive element binding factor	gi|21592411|gb|AAM64362.1|contains similarity to ethylene responsive element binding factor [Arabidopsis thaliana]	28.6122	44.4992	30.1219	84.6625	46.974	95.474	90.076	74.0354	98.7739	89.5898	396.033	281.627	287.259	301.157	316.519	316.519
contig_9261	-246.706	-4.5668	0.000262666	"AT3G10090, AT5G03850"	40S ribosomal protein S28-1	"gi|15232831|ref|NP_187620.1|40S ribosomal protein S28-1 [Arabidopsis thaliana] , gi|15237548|ref|NP_196005.1| 40S ribosomal protein S28-1 [Arabidopsis thaliana] , gi|75313795|sp|Q9SR73.1|RS281_ARATH RecName: Full=40S ribosomal protein S28-1 , gi|6143868|gb|AAF04415.1|AC010927_8 putative ribosomal protein S28 [Arabidopsis thaliana] , gi|7406395|emb|CAB85505.1| RIBOSOMAL PROTEIN S28-like [Arabidop…	257.304	349.132	280.632	376.424	315.873	160.991	104.292	109.202	186.233	140.18	62.8372	76.1271	70.4913	67.2132	69.1672	315.873
contig_179	261.054	6.1499	0.00194182	MEE14	maternal effect embryo arrest 14 protein	"gi|18397956|ref|NP_565383.1|maternal effect embryo arrest 14 protein [Arabidopsis thaliana] , gi|75215741|sp|Q9XIM0.1|MEE14_ARATH RecName: Full=CCG-binding protein 1, Short=AtCBP1, AltName: Full=Protein MATERNAL EFFECT EMBRYO ARREST 14 , gi|11692922|gb|AAG40064.1|AF324713_1 At2g15890 [Arabidopsis thaliana] , gi|12642940|gb|AAK00412.1|AF339730_1 unknown protein [Arabidopsis thaliana] , gi|5306244…	36.5642	51.2129	51.5372	63.4499	50.691	255.669	61.7929	115.578	117.02	137.515	226.037	336.942	353.137	330.863	311.745	311.745
contig_3817	271.379	8.0853	2.53781e-07	AT5G22090	uncharacterized protein	"gi|30688311|ref|NP_680195.2|uncharacterized protein [Arabidopsis thaliana] , gi|334187828|ref|NP_001190360.1| uncharacterized protein [Arabidopsis thaliana] , gi|122175037|sp|Q0V865.1|FAFL_ARATH RecName: Full=Protein FAF-like, chloroplastic, Flags: Precursor , gi|111074178|gb|ABH04462.1| At5g22090 [Arabidopsis thaliana] , gi|332005598|gb|AED92981.1| uncharacterized protein AT5G22090 [Arabidopsis…	46.2498	45.7685	34.3345	26.8543	38.3018	100.288	99.1443	104.221	74.2898	94.4858	321.137	304.21	313.656	299.723	309.681	309.681
contig_7907	-234.901	-5.17404	5.72893e-06		AC021043_23Unknown protein	gi|9502431|gb|AAF88130.1|AC021043_23Unknown protein [Arabidopsis thaliana]	91.2395	51.6839	68.8577	75.6491	71.8576	302.144	309.889	306.704	245.975	291.178	49.3858	56.9662	55.3761	63.3791	56.2768	291.178
contig_1422	240.636	5.96129	0.000136541		5-adenylylsulfate reductase	gi|21593590|gb|AAM65557.1|5-adenylylsulfate reductase [Arabidopsis thaliana]	86.3708	48.3035	24.9589	34.3778	48.5028	23.6786	100.411	33.7708	87.4852	61.3363	357.735	273.748	257.857	267.216	289.139	289.139
contig_10425	-228.039	-5.01259	0.000221368	AT3G53990	Adenine nucleotide alpha hydrolases-like superfamily protein	"gi|30693971|ref|NP_566991.2|Adenine nucleotide alpha hydrolases-like superfamily protein [Arabidopsis thaliana] , gi|11692860|gb|AAG40033.1|AF324682_1 AT3g53990 [Arabidopsis thaliana] , gi|11762224|gb|AAG40390.1|AF325038_1 AT3g53990 [Arabidopsis thaliana] , gi|11908110|gb|AAG41484.1|AF326902_1 unknown protein [Arabidopsis thaliana] , gi|12642922|gb|AAK00403.1|AF339721_1 unknown protein [Arabidop…	214.052	189.419	177.353	194.169	193.748	249.654	235.636	290.02	364.169	284.87	40.5819	65.0285	60.3361	61.3768	56.8308	284.87
contig_2036	-234.239	-5.65302	5.10077e-06	emb2394	50S ribosomal protein L6	"gi|15220443|ref|NP_172011.1|50S ribosomal protein L6 [Arabidopsis thaliana] , gi|75277355|sp|O23049.1|RK6_ARATH RecName: Full=50S ribosomal protein L6, chloroplastic, AltName: Full=Protein EMBRYO DEFECTIVE 2394, Flags: Precursor , gi|13430706|gb|AAK25975.1|AF360265_1 putative chloroplast 50S ribosomal protein L6 [Arabidopsis thaliana] , gi|2388578|gb|AAB71459.1| Similar to Mycobacterium RlpF (gb…	245.927	287.208	308.293	296.892	284.58	174.26	174.326	166.679	147.124	165.597	44.2201	54.8583	50.4396	51.8469	50.3412	284.58
contig_7427	-260.938	-12.979	0.00189361	AT5G66460	"mannan endo-1,4-beta-mannosidase 7"	"gi|15239973|ref|NP_201447.1|mannan endo-1,4-beta-mannosidase 7 [Arabidopsis thaliana] , gi|75262587|sp|Q9FJZ3.1|MAN7_ARATH RecName: Full=Mannan endo-1,4-beta-mannosidase 7, AltName: Full=Beta-mannanase 7, AltName: Full=Endo-beta-1,4-mannanase 7, Short=AtMAN7, Flags: Precursor , gi|10177527|dbj|BAB10922.1| mannan endo-1,4-beta-mannosidase [Arabidopsis thaliana] , gi|23306404|gb|AAN17429.1| mannan…	290.469	225.509	282.423	317.614	279.004	220.776	238.847	228.221	443.039	282.721	22.4462	19.8401	20.6819	24.1635	21.7829	282.721
contig_236	254.252	10.2144	2.3117e-05	ASD1	bifunctional alpha-l-arabinofuranosidase/beta-d-xylosidase	"gi|15228368|ref|NP_187685.1|bifunctional alpha-l-arabinofuranosidase/beta-d-xylosidase [Arabidopsis thaliana] , gi|75265802|sp|Q9SG80.1|ASD1_ARATH RecName: Full=Alpha-L-arabinofuranosidase 1, Short=AtASD1, AltName: Full=Beta-D-xylosidase, Flags: Precursor , gi|6630556|gb|AAF19575.1|AC011708_18 putative alpha-L-arabinofuranosidase [Arabidopsis thaliana] , gi|332641428|gb|AEE74949.1| alpha-L-arabi…	25.6145	29.7742	27.0323	27.95	27.5928	336.076	298.311	270.748	222.243	281.844	57.1364	62.7294	65.376	71.4389	64.1702	281.844
contig_5758	-215.879	-4.38725	0.00235536	PSBX	photosystem II subunit X	"gi|18396349|ref|NP_565335.1|photosystem II subunit X [Arabidopsis thaliana] , gi|13926201|gb|AAK49579.1|AF370573_1 Unknown protein [Arabidopsis thaliana] , gi|4584357|gb|AAD25151.1| expressed protein [Arabidopsis thaliana] , gi|110740880|dbj|BAE98536.1| putative PSII-X protein [Arabidopsis thaliana] , gi|330250917|gb|AEC06011.1| photosystem II subunit X [Arabidopsis thaliana]"	209.258	377.025	237.541	294.62	279.611	192.986	120.198	146.245	211.915	167.836	56.2934	62.6575	69.7781	66.2019	63.7327	279.611
contig_17191	-271.211	-34.6739	0.000507003	AT4G13710	probable pectate lyase 15	"gi|334186499|ref|NP_001190720.1|probable pectate lyase 15 [Arabidopsis thaliana] , gi|332657916|gb|AEE83316.1| probable pectate lyase 15 [Arabidopsis thaliana]"	130.552	107.135	103.968	170.942	128.15	217.11	211.484	324.222	364.245	279.265	6.90523	7.46026	8.36952	9.48116	8.05404	279.265
contig_5970	-222.484	-4.95624	8.14196e-05	AT4G13710	probable pectate lyase 15	"gi|18414063|ref|NP_567409.1|probable pectate lyase 15 [Arabidopsis thaliana] , gi|32129907|sp|Q944R1.1|PLY15_ARATH RecName: Full=Probable pectate lyase 15, AltName: Full=Pectate lyase A11, Flags: Precursor , gi|15983436|gb|AAL11586.1|AF424592_1 AT4g13710/F18A5_100 [Arabidopsis thaliana] , gi|22655370|gb|AAM98277.1| At4g13710/F18A5_100 [Arabidopsis thaliana] , gi|332657915|gb|AEE83315.1| probable…	83.0684	67.2339	66.5908	84.0519	75.2362	235.284	242.989	351.868	284.74	278.72	46.9903	55.9713	60.32	61.6633	56.2362	278.72
contig_20137	-263.023	-24.7785	0.000619539	AT5G05960	bifunctional inhibitor/lipid-transfer protein/seed storage 2S albumin superfamily protein	"gi|18415051|ref|NP_568160.1|bifunctional inhibitor/lipid-transfer protein/seed storage 2S albumin superfamily protein [Arabidopsis thaliana] , gi|21592534|gb|AAM64483.1| unknown [Arabidopsis thaliana] , gi|88011017|gb|ABD38889.1| At5g05960 [Arabidopsis thaliana] , gi|332003562|gb|AED90945.1| bifunctional inhibitor/lipid-transfer protein/seed storage 2S albumin superfamily protein [Arabidopsis th…	254.687	305.714	235.325	300.611	274.084	131.599	115.551	203.051	283.042	183.311	5.32788	9.91225	12.8013	16.2042	11.0614	274.084
contig_1978	-206.737	-4.10705	0.000212382	RS27A	40S ribosomal protein S27-2	"gi|15233044|ref|NP_191670.1|40S ribosomal protein S27-2 [Arabidopsis thaliana] , gi|73917991|sp|Q9M2F1.2|RS272_ARATH RecName: Full=40S ribosomal protein S27-2 , gi|15724226|gb|AAL06506.1|AF412053_1 AT3g61110/T27I15_200 [Arabidopsis thaliana] , gi|4193382|gb|AAD10029.1| ribosomal protein S27 [Arabidopsis thaliana] , gi|4193384|gb|AAD10030.1| ribosomal protein S27 [Arabidopsis thaliana] , gi|83886…	236.482	297.887	281.46	277.269	273.275	124.194	87.3915	82.2724	188.433	120.573	52.8889	69.4781	69.6334	74.1517	66.538	273.275
contig_2398	-243.663	-9.39421	4.5473e-06		alpha-xylosidase	"gi|920155967|dbj|BAS22090.1|alpha-xylosidase [Arabidopsis thaliana] , gi|920155973|dbj|BAS22093.1| alpha-xylosidase [Arabidopsis thaliana]"	240.388	305.064	288.825	256.485	272.691	60.7454	81.5649	50.0875	77.8075	67.5513	23.3429	32.5417	28.2682	31.9571	29.0275	272.691
contig_1000	-220.051	-5.23838	0.000654477	AT1G64980	putative nucleotide-diphospho-sugar transferase	"gi|15217806|ref|NP_176678.1|putative nucleotide-diphospho-sugar transferase [Arabidopsis thaliana] , gi|75215759|sp|Q9XIP8.1|CDI_ARATH RecName: Full=Protein CDI, AltName: Full=Protein CADMIUM INDUCED , gi|5042435|gb|AAD38274.1|AC006193_30 Unknown protein [Arabidopsis thaliana] , gi|34146814|gb|AAQ62415.1| At1g64980 [Arabidopsis thaliana] , gi|51970684|dbj|BAD44034.1| hypothetical protein [Arabid…	352.677	233.883	244.719	256.601	271.97	130.204	208.496	147.823	216.335	175.715	65.2602	46.1112	47.5494	48.754	51.9187	271.97
contig_1659	268.021	87.0262	1.18588e-06		"HMDH1_ARATHRecName: Full=3-hydroxy-3-methylglutaryl-coenzyme A reductase 1, Short=AtHMGR1, Short=HMG-CoA reductase 1"	"gi|123340|sp|P14891.1|HMDH1_ARATHRecName: Full=3-hydroxy-3-methylglutaryl-coenzyme A reductase 1, Short=AtHMGR1, Short=HMG-CoA reductase 1 , gi|6554470|gb|AAF16652.1|AC012394_1 hydroxy methylglutaryl CoA reductase (AA 1-592), 9510-7255 [Arabidopsis thaliana] , gi|12323986|gb|AAG51957.1|AC015450_18 3-hydroxy-3-methylglutaryl CoA reductase (AA 1-592), 32253-34508 [Arabidopsis thaliana] , gi|143264…	2.48544	4.92178	2.00355	3.05152	3.11557	48.4491	27.6498	33.1654	73.5356	45.7	244.834	279.862	274.686	285.163	271.136	271.136
contig_431	215.597	4.91689	4.94979e-06	MLO12	protein MILDEW RESISTANCE LOCUS O 12	"gi|18404979|ref|NP_565902.1|protein MILDEW RESISTANCE LOCUS O 12 [Arabidopsis thaliana] , gi|21903435|sp|O80961.2|MLO12_ARATH RecName: Full=MLO-like protein 12, Short=AtMlo12, Short=AtMlo18 , gi|14091594|gb|AAK53805.1|AF369573_1 membrane protein Mlo12 [Arabidopsis thaliana] , gi|20197259|gb|AAC28997.2| similar to Mlo proteins from H. vulgare [Arabidopsis thaliana] , gi|330254551|gb|AEC09645.1| M…	47.9452	39.6248	58.0915	74.5102	55.0429	106.996	94.135	91.2189	101.665	98.5039	306.834	258.086	259.745	257.896	270.64	270.64
contig_7794	-263.437	-39.7038	0.00234752	AT3G01680	uncharacterized protein	"gi|15232160|ref|NP_186817.1|uncharacterized protein [Arabidopsis thaliana] , gi|75207469|sp|Q9SS87.1|SEOB_ARATH RecName: Full=Protein SIEVE ELEMENT OCCLUSION B, Short=AtSEOb, AltName: Full=Protein SIEVE ELEMENT OCCLUSION-RELATED 1, Short=AtSEOR1 , gi|6016725|gb|AAF01551.1|AC009325_21 unknown protein [Arabidopsis thaliana] , gi|30725324|gb|AAP37684.1| At3g01680 [Arabidopsis thaliana] , gi|1107361…	217.674	404.541	314.579	144.179	270.243	28.0501	49.5099	26.6706	40.0931	36.0809	4.02976	6.43652	6.09261	10.667	6.80647	270.243
contig_1209	235.138	8.58462	0.00168996	AT4G17900	PLATZ transcription factor family protein	"gi|42566916|ref|NP_193524.2|PLATZ transcription factor family protein [Arabidopsis thaliana] , gi|110742743|dbj|BAE99280.1| hypothetical protein [Arabidopsis thaliana] , gi|117168233|gb|ABK32199.1| At4g17900 [Arabidopsis thaliana] , gi|332658564|gb|AEE83964.1| PLATZ transcription factor family protein [Arabidopsis thaliana]"	34.5694	32.5115	14.0685	42.8584	31.002	91.7547	138.944	74.0258	95.1898	99.9786	393.693	220.756	228.564	221.548	266.14	266.14
contig_10209	-214.548	-5.20417	0.00165783		"Similar to UTP-Glucose Glucosyltransferase, coded for by A. thaliana cDNA T46230, coded for by A. thaliana cDNA H76538, coded for by A. thaliana cDNA H76290"	"gi|2191136|gb|AAB61023.1|Similar to UTP-Glucose Glucosyltransferase, coded for by A. thaliana cDNA T46230, coded for by A. thaliana cDNA H76538, coded for by A. thaliana cDNA H76290 [Arabidopsis thaliana]"	345.78	275.07	217.672	223.798	265.58	129.473	258.697	172.018	180.38	185.142	64.6604	48.0851	42.631	48.7522	51.0322	265.58
contig_5861	-250.999	-18.3298	0.000953439	PHI-1	protein EXORDIUM LIKE 1	"gi|15219504|ref|NP_174746.1|protein EXORDIUM LIKE 1 [Arabidopsis thaliana] , gi|75169094|sp|Q9C6E4.1|EXOL1_ARATH RecName: Full=Protein EXORDIUM-like 1, AltName: Full=PHOSPHATE-INDUCED 1, Flags: Precursor , gi|12320953|gb|AAG50598.1|AC079605_3 phosphate-induced (phi-1) protein, putative [Arabidopsis thaliana] , gi|21537055|gb|AAM61396.1| phosphate-induced protein phi-1, putative [Arabidopsis thal…	44.6003	25.4456	37.9984	95.9745	51.0047	185.589	319.501	357.481	199.36	265.483	30.2462	9.59756	9.50348	8.58755	14.4837	265.483
contig_296	260.74	66.0323	4.61514e-09	AT3G25570	S-adenosylmethionine decarboxylase	"gi|15230853|ref|NP_189184.1|S-adenosylmethionine decarboxylase [Arabidopsis thaliana] , gi|334185621|ref|NP_001189972.1| S-adenosylmethionine decarboxylase [Arabidopsis thaliana] , gi|75274025|sp|Q9LSU6.1|DCAM3_ARATH RecName: Full=S-adenosylmethionine decarboxylase proenzyme 3, Short=AdoMetDC3, Contains: RecName: Full=S-adenosylmethionine decarboxylase 1 alpha chain, Contains: RecName: Full=S-ad…	3.88707	6.18692	2.90986	3.0537	4.00939	26.9436	25.3395	37.4683	33.0877	30.7098	273.854	265.634	255.61	263.899	264.749	264.749
contig_7448	-210.929	-5.36418	0.000135882	"AT2G43460, AT3G59540"	60S ribosomal protein L38	"gi|15224284|ref|NP_181874.1|60S ribosomal protein L38 [Arabidopsis thaliana] , gi|15231705|ref|NP_191513.1| 60S ribosomal protein L38 [Arabidopsis thaliana] , gi|3122724|sp|O22860.1|RL38_ARATH RecName: Full=60S ribosomal protein L38 , gi|13605720|gb|AAK32853.1|AF361841_1 AT3g59540/T16L24_90 [Arabidopsis thaliana] , gi|2289009|gb|AAB64338.1| 60S ribosomal protein L38 [Arabidopsis thaliana] , gi|6…	243.133	269.299	272.66	251.953	259.261	114.361	76.7696	82.9314	185.46	114.88	38.8313	47.3171	50.2274	56.9522	48.332	259.261
contig_3039	201.022	4.63121	0.000419196	AT1G11700	uncharacterized protein	"gi|15221077|ref|NP_172635.1|uncharacterized protein [Arabidopsis thaliana] , gi|4835787|gb|AAD30253.1|AC007296_14 ESTs gb|R65381 and gb|T44635 come from this gene [Arabidopsis thaliana] , gi|13194780|gb|AAK15552.1|AF348581_1 unknown protein [Arabidopsis thaliana] , gi|27808534|gb|AAO24547.1| At1g11700 [Arabidopsis thaliana] , gi|110743662|dbj|BAE99668.1| hypothetical protein [Arabidopsis thalian…	49.7176	51.2663	46.2217	74.2325	55.3595	330.863	216.883	268.295	209.486	256.382	292.862	232.154	222.147	227.081	243.561	256.382
contig_5947	-190.709	-4.13991	0.000453494		"IAA19, partial"	"gi|2618727|gb|AAB84356.1|IAA19, partial [Arabidopsis thaliana]"	243.798	258.768	287.044	216.171	251.445	175.903	184.715	214.77	292.292	216.92	55.4267	64.0548	62.5037	60.9622	60.7368	251.445
contig_7160	-229.867	-11.9494	1.28542e-05	AGAL2	alpha-galactosidase 2	"gi|79327298|ref|NP_001031855.1|alpha-galactosidase 2 [Arabidopsis thaliana] , gi|222423840|dbj|BAH19885.1| AT5G08370 [Arabidopsis thaliana] , gi|332003908|gb|AED91291.1| alpha-galactosidase 2 [Arabidopsis thaliana]"	246.348	258.231	219.969	278.893	250.86	155.259	149.585	164.168	208.828	169.46	21.9999	19.6841	21.2553	21.0352	20.9936	250.86
contig_276	194.56	4.5289	0.000210954		plasma membrane intrinsic protein 1c	gi|472875|emb|CAA53476.1|plasma membrane intrinsic protein 1c [Arabidopsis thaliana]	65.6323	31.9079	50.6913	72.3021	55.1334	243.469	208.074	250.13	297.102	249.694	261.526	189.963	185.92	201.287	209.674	249.694
contig_8018	-226.563	-14.0177	8.59204e-05		unknown protein	gi|26449340|dbj|BAC41797.1|unknown protein [Arabidopsis thaliana]	262.377	213.836	231.113	268.543	243.967	147.491	202.879	200.971	263.577	203.729	15.6295	17.1221	17.6729	19.1922	17.4042	243.967
contig_14680	-182.891	-4.00879	4.32775e-05	AT3G54210	50S ribosomal protein L17	"gi|15232448|ref|NP_190989.1|50S ribosomal protein L17 [Arabidopsis thaliana] , gi|75311820|sp|Q9M385.1|RK17_ARATH RecName: Full=50S ribosomal protein L17, chloroplastic, AltName: Full=CL17, Flags: Precursor , gi|14030669|gb|AAK53009.1|AF375425_1 AT3g54210/F24B22_170 [Arabidopsis thaliana] , gi|6822067|emb|CAB70995.1| ribosomal protein L17-like protein [Arabidopsis thaliana] , gi|21700779|gb|AAM7…	208.125	256.363	253.046	257.174	243.677	158.286	106.713	127.39	164.77	139.29	60.0259	65.838	59.5299	57.7484	60.7856	243.677
contig_9830	-192.981	-4.8854	1.5494e-06	AT2G05790	O-glycosyl hydrolases family 17 protein	"gi|30678225|ref|NP_178637.2|O-glycosyl hydrolases family 17 protein [Arabidopsis thaliana] , gi|330250877|gb|AEC05971.1| O-glycosyl hydrolases family 17 protein [Arabidopsis thaliana]"	233.453	259.586	227.503	250.055	242.649	113.854	111.269	91.688	117.646	108.614	39.8243	50.3581	55.3859	53.1047	49.6682	242.649
contig_2936	-212.127	-8.1719	1.49124e-05		sts14	gi|21554246|gb|AAM63321.1|sts14 [Arabidopsis thaliana]	214.234	231.536	239.552	281.498	241.705	137.072	115.271	119.68	156.608	132.158	30.7541	27.8984	30.8094	28.8484	29.5776	241.705
contig_12042	-225.346	-17.422	1.01612e-06	GDCH	glycine decarboxylase complex protein H	"gi|15226973|ref|NP_181080.1|glycine decarboxylase complex protein H [Arabidopsis thaliana] , gi|121075|sp|P25855.1|GCSH1_ARATH RecName: Full=Glycine cleavage system H protein 1, mitochondrial, Flags: Precursor , gi|166725|gb|AAA32802.1| H-Protein precursor [Arabidopsis thaliana] , gi|861215|gb|AAA87942.1| glycine decarboxylase complex H-protein precursor [Arabidopsis thaliana] , gi|3608151|gb|AA…	217.812	232.861	259.644	245.954	239.068	134.854	129.132	120.183	141.025	131.298	13.7898	14.2066	11.8338	15.0587	13.7222	239.068
contig_5239	-186.515	-4.72593	4.94464e-05	AT3G16370	GDSL esterase/lipase	"gi|15228189|ref|NP_188258.1|GDSL esterase/lipase [Arabidopsis thaliana] , gi|75274163|sp|Q9LU14.1|APG2_ARATH RecName: Full=GDSL esterase/lipase APG, AltName: Full=Extracellular lipase APG, Flags: Precursor , gi|9279719|dbj|BAB01276.1| proline-rich protein APG-like, GDSL-motif lipase/hydrolase-like protein [Arabidopsis thaliana] , gi|18700186|gb|AAL77704.1| AT3g16370/MYA6_18 [Arabidopsis thaliana…	85.4798	72.4998	109.436	147.016	103.608	238.44	216.977	226.568	264.307	236.573	49.1428	44.8075	56.7667	49.5172	50.0585	236.573
contig_3745	229.902	60.0937	4.3432e-08	AT4G10850	bidirectional sugar transporter SWEET7	"gi|18413388|ref|NP_567366.1|bidirectional sugar transporter SWEET7 [Arabidopsis thaliana] , gi|75154973|sp|Q8LBF7.1|SWET7_ARATH RecName: Full=Bidirectional sugar transporter SWEET7, Short=AtSWEET7, AltName: Full=Protein SUGARS WILL EVENTUALLY BE EXPORTED TRANSPORTERS 7 , gi|21592843|gb|AAM64793.1| contains similarity to Medicago truncatula MtN3 (GB:Y08726) [Arabidopsis thaliana] , gi|117168151|g…	4.42499	4.26788	2.95068	3.9183	3.89046	33.5993	17.6994	18.6071	37.9695	26.9688	241.586	230.158	235.034	228.39	233.792	233.792
contig_203	-188.454	-5.38357	0.00432419	AT2G07706	uncharacterized protein	"gi|334184173|ref|NP_178792.3|uncharacterized protein [Arabidopsis thaliana] , gi|330251000|gb|AEC06094.1| uncharacterized protein AT2G07706 [Arabidopsis thaliana]"	247.274	286.533	280.057	111.917	231.445	45.7152	34.3754	57.3405	34.5332	42.9911	132.704	97.6969	90.8675	105.51	106.695	231.445
contig_1517	228.119	542.667	4.2674e-07	CYP71B37	cytochrome P450 71B37	"gi|79419704|ref|NP_189264.3|cytochrome P450 71B37 [Arabidopsis thaliana] , gi|21542404|sp|Q9LIP3.2|C71BY_ARATH RecName: Full=Cytochrome P450 71B37 , gi|332643625|gb|AEE77146.1| cytochrome P450 71B37 [Arabidopsis thaliana]"	0.273209	0.973836	0	0.437523	0.421142	9.58079	7.19675	7.46492	3.95643	7.04972	210.271	230.996	254.023	218.87	228.54	228.54
contig_942	-174.497	-4.99244	2.34943e-05	NDPK3	nucleoside diphosphate kinase 3	"gi|15237018|ref|NP_192839.1|nucleoside diphosphate kinase 3 [Arabidopsis thaliana] , gi|6225753|sp|O49203.1|NDK3_ARATH RecName: Full=Nucleoside diphosphate kinase III, chloroplastic/mitochondrial, Short=NDK III, Short=NDP kinase III, Short=NDPK III, Flags: Precursor , gi|2829275|gb|AAC00512.1| nucleoside diphosphate kinase 3 [Arabidopsis thaliana] , gi|3513740|gb|AAC33956.1| contains similarity …	212.117	207.423	216.191	237.082	218.203	144.843	123.925	128.542	184.408	145.429	51.2471	40.1468	40.0921	43.341	43.7067	218.203
contig_5384	-191.039	-8.11181	0.00765753	USPL1	BURP domain protein USPL1	"gi|15222103|ref|NP_175357.1|BURP domain protein USPL1 [Arabidopsis thaliana] , gi|75215674|sp|Q9XI99.1|USPL1_ARATH RecName: Full=BURP domain protein USPL1, AltName: Full=Unknown seed protein-like protein 1, Short=AtUSPL1, Flags: Precursor , gi|5430766|gb|AAD43166.1|AC007504_21 Putative BURP domain containing protein [Arabidopsis thaliana] , gi|30102636|gb|AAP21236.1| At1g49320 [Arabidopsis thali…	176.712	266.793	289.719	138.383	217.902	69.4329	103.982	166.577	200.803	135.199	26.4416	27.6646	25.8609	27.482	26.8623	217.902
contig_10182	-177.234	-5.94381	8.51645e-05	AT2G22930	UDP-glycosyltransferase 79B8	"gi|15227766|ref|NP_179877.1|UDP-glycosyltransferase 79B8 [Arabidopsis thaliana] , gi|75100033|sp|O81010.1|U79B8_ARATH RecName: Full=UDP-glycosyltransferase 79B8 , gi|3445210|gb|AAC32440.1| putative flavonol 3-O-glucosyltransferase [Arabidopsis thaliana] , gi|29028768|gb|AAO64763.1| At2g22930 [Arabidopsis thaliana] , gi|110743454|dbj|BAE99613.1| putative flavonol 3-O-glucosyltransferase [Arabidop…	230.882	211.329	207.915	202.211	213.084	53.901	88.9806	91.021	143.22	94.2806	50.7994	27.2136	28.5385	36.8474	35.8497	213.084
contig_6407	-164.466	-4.50907	0.000100676	AT3G47370	40S ribosomal protein S20-2	"gi|15232789|ref|NP_190321.1|40S ribosomal protein S20-2 [Arabidopsis thaliana] , gi|30692858|ref|NP_850665.1| 40S ribosomal protein S20-2 [Arabidopsis thaliana] , gi|79314572|ref|NP_001030826.1| 40S ribosomal protein S20-2 [Arabidopsis thaliana] , gi|75266342|sp|Q9STY6.1|RS202_ARATH RecName: Full=40S ribosomal protein S20-2 , gi|5541704|emb|CAB51209.1| 40S RIBOSOMAL PROTEIN S20 homolog [Arabidop…	181	216.006	215.222	233.112	211.335	111.206	63.4842	71.2808	130.243	94.0535	39.7504	49.0849	50.2443	48.3958	46.8689	211.335
contig_13119	163.348	4.55911	0.0119824	AT2G32150	haloacid dehalogenase-like hydrolase domain-containing protein	"gi|18402886|ref|NP_565738.1|haloacid dehalogenase-like hydrolase domain-containing protein [Arabidopsis thaliana] , gi|13877679|gb|AAK43917.1|AF370598_1 putative hydrolase [Arabidopsis thaliana] , gi|15982856|gb|AAL09775.1| At2g32150/F22D22.10 [Arabidopsis thaliana] , gi|20197624|gb|AAD15390.2| putative hydrolase [Arabidopsis thaliana] , gi|20334756|gb|AAM16239.1| At2g32150/F22D22.10 [Arabidopsi…	73.6569	39.5212	26.6045	43.7998	45.8956	143.423	350.606	186.008	156.936	209.243	62.5657	41.2987	49.2203	51.3251	51.1025	209.243
contig_14318	-173.9	-5.9267	8.09766e-06	FPS1	farnesyl diphosphate synthase 1	"gi|15238801|ref|NP_199588.1|farnesyl diphosphate synthase 1 [Arabidopsis thaliana] , gi|21431776|sp|Q09152.2|FPPS1_ARATH RecName: Full=Farnesyl pyrophosphate synthase 1, mitochondrial, Short=FPP synthase 1, Short=FPS 1, AltName: Full=(2E,6E)-farnesyl diphosphate synthase 1, AltName: Full=Dimethylallyltranstransferase 1, AltName: Full=Farnesyl diphosphate synthase 1, AltName: Full=Geranyltranstra…	207.825	202.186	222.547	204.23	209.197	105.36	120.887	119.883	157.586	125.929	27.904	39.68	36.8733	36.7324	35.2974	209.197
contig_6044	-177.963	-6.73087	1.52669e-06	NDF6	NDH dependent flow 6 protein	"gi|186478620|ref|NP_001117306.1|NDH dependent flow 6 protein [Arabidopsis thaliana] , gi|332191634|gb|AEE29755.1| NDH dependent flow 6 protein [Arabidopsis thaliana]"	215.333	220.125	208.372	192.235	209.016	166.037	193.591	162.925	178.236	175.198	34.0784	31.3936	26.7597	31.9819	31.0534	209.016
contig_3028	163.181	4.57494	2.09472e-05		AF085279_2hypothetical protein	gi|4587988|gb|AAD25929.1|AF085279_2hypothetical protein [Arabidopsis thaliana]	49.9593	55.0956	46.5863	30.9416	45.6457	109.238	90.2926	72.7859	46.8893	79.8014	199.196	209.77	207.167	219.173	208.827	208.827
contig_896	178.043	7.2106	7.26485e-05	CYP86A8	"cytochrome P450, family 86, subfamily A, polypeptide 8"	"gi|15225914|ref|NP_182121.1|cytochrome P450, family 86, subfamily A, polypeptide 8 [Arabidopsis thaliana] , gi|75278877|sp|O80823.1|C86A8_ARATH RecName: Full=Cytochrome P450 86A8, AltName: Full=Protein LACERATA , gi|15485188|emb|CAC67445.1| CYP86A8 protein [Arabidopsis thaliana] , gi|17473520|gb|AAL38383.1| At2g45970/F4I18.5 [Arabidopsis thaliana] , gi|20197208|gb|AAM14972.1| putative cytochrome…	30.4113	11.5196	24.1428	48.5964	28.6675	243.708	222.014	189.272	171.846	206.71	195.625	157.724	155.51	158.108	166.741	206.71
contig_108	200.054	61.2999	7.48236e-06	BETA-VPE	vacuolar-processing enzyme beta	"gi|15221556|ref|NP_176458.1|vacuolar-processing enzyme beta [Arabidopsis thaliana] , gi|22002012|sp|Q39044.3|VPEB_ARATH RecName: Full=Vacuolar-processing enzyme beta-isozyme, AltName: Full=Asparaginyl endopeptidase beta-VPE, AltName: Full=Beta-VPE, Flags: Precursor , gi|14194097|gb|AAK56243.1|AF367254_1 At1g62710/F23N19_8 [Arabidopsis thaliana] , gi|16323336|gb|AAL15381.1| At1g62710/F23N19_8 [Ar…	3.67081	3.93742	3.40346	2.25888	3.31764	87.9745	89.73	83.5491	42.3108	75.8911	228.64	197.93	194.667	192.248	203.371	203.371
contig_3690	-162.057	-5.00698	3.2908e-05	GPAT6	bifunctional sn-glycerol-3-phosphate 2-O-acyltransferase/phosphatase	"gi|15224445|ref|NP_181346.1|bifunctional sn-glycerol-3-phosphate 2-O-acyltransferase/phosphatase [Arabidopsis thaliana] , gi|71159388|sp|O80437.1|GPAT6_ARATH RecName: Full=Glycerol-3-phosphate 2-O-acyltransferase 6, Short=AtGPAT6, AltName: Full=Glycerol-3-phosphate acyltransferase 6 , gi|3335359|gb|AAC27160.1| unknown protein [Arabidopsis thaliana] , gi|17065290|gb|AAL32799.1| Unknown protein [A…	40.0448	36.2425	50.6855	51.3293	44.5755	204.163	248.791	177.159	179.892	202.501	49.9952	38.4677	35.0833	38.2289	40.4438	202.501
contig_4272	201.426	296.798	7.59329e-05	AT2G37130	peroxidase	"gi|186506069|ref|NP_001118461.1|peroxidase [Arabidopsis thaliana] , gi|330254261|gb|AEC09355.1| peroxidase [Arabidopsis thaliana]"	0.453864	1.6948	0.367498	0.207665	0.680958	253.572	175.996	157.958	220.903	202.107	122.902	119.031	123.618	142.476	127.007	202.107
contig_2991	-172.757	-6.95276	0.00461065	CYP714A1	"cytochrome P450, family 714, subfamily A, polypeptide 1"	"gi|18420859|ref|NP_568463.1|cytochrome P450, family 714, subfamily A, polypeptide 1 [Arabidopsis thaliana] , gi|75305905|sp|Q93Z79.1|C14A1_ARATH RecName: Full=Cytochrome P450 714A1, AltName: Full=EUI-like P450 A1 , gi|16604324|gb|AAL24168.1| AT5g24910/F6A4_120 [Arabidopsis thaliana] , gi|27363368|gb|AAO11603.1| At5g24910/F6A4_120 [Arabidopsis thaliana] , gi|332005994|gb|AED93377.1| cytochrome P4…	98.7664	44.3164	57.7099	56.4921	64.3212	117.127	248.861	283.425	157.699	201.778	36.6409	25.857	26.0138	27.5735	29.0213	201.778
contig_5510	-152.979	-4.13884	0.000155952	AT2G31490	uncharacterized protein	"gi|18402682|ref|NP_565726.1|uncharacterized protein [Arabidopsis thaliana] , gi|4582445|gb|AAD24829.1| expressed protein [Arabidopsis thaliana] , gi|20198160|gb|AAM15434.1| expressed protein [Arabidopsis thaliana] , gi|26451972|dbj|BAC43077.1| unknown protein [Arabidopsis thaliana] , gi|28416745|gb|AAO42903.1| At2g31490 [Arabidopsis thaliana] , gi|227204167|dbj|BAH56935.1| AT2G31490 [Arabidopsis…	187.373	195.338	193.819	230.335	201.716	128.001	95.145	115.108	170.295	127.137	46.9881	42.3177	45.4307	60.2132	48.7374	201.716
contig_17028	-193.102	-40.1593	9.89135e-05	AT5G44680	putative 3-methyladenine glycosylase I	"gi|15241554|ref|NP_199281.1|putative 3-methyladenine glycosylase I [Arabidopsis thaliana] , gi|9758372|dbj|BAB08821.1| unnamed protein product [Arabidopsis thaliana] , gi|28393027|gb|AAO41948.1| unknown protein [Arabidopsis thaliana] , gi|28827242|gb|AAO50465.1| unknown protein [Arabidopsis thaliana] , gi|332007763|gb|AED95146.1| putative 3-methyladenine glycosylase I [Arabidopsis thaliana]"	210.349	183.507	171.074	227.203	198.033	132.058	192.664	230.143	217.845	193.178	4.32344	4.64968	4.22226	6.52937	4.93119	198.033
contig_9388	-172.275	-7.72724	4.03178e-05	FLA7	fasciclin-like arabinogalactan protein 7	"gi|18395849|ref|NP_565313.1|fasciclin-like arabinogalactan protein 7 [Arabidopsis thaliana] , gi|30678131|ref|NP_849935.1| fasciclin-like arabinogalactan protein 7 [Arabidopsis thaliana] , gi|38257788|sp|Q9SJ81.1|FLA7_ARATH RecName: Full=Fasciclin-like arabinogalactan protein 7, Flags: Precursor , gi|13377782|gb|AAK20860.1|AF333973_1 fasciclin-like arabinogalactan-protein 7 [Arabidopsis thaliana…	200.367	181.001	193.345	216.819	197.883	107.732	123.888	112.815	173.664	129.525	21.4545	26.2759	27.6149	27.0887	25.6085	197.883
contig_5907	151.042	4.30836	3.15004e-05		arabinogalactan protein-like	gi|21553523|gb|AAM62616.1|arabinogalactan protein-like [Arabidopsis thaliana]	46.1491	42.2955	41.6867	52.4879	45.6548	177.584	210.527	226.075	172.604	196.697	113.597	115.357	135.313	120.58	121.212	196.697
contig_410	174.334	8.88518	0.000402259	AT5G11090	serine-rich protein-like protein	"gi|15238947|ref|NP_196670.1|serine-rich protein-like protein [Arabidopsis thaliana] , gi|9795161|emb|CAC03457.1| putative protein [Arabidopsis thaliana] , gi|21592828|gb|AAM64778.1| serine-rich protein [Arabidopsis thaliana] , gi|28466931|gb|AAO44074.1| At5g11090 [Arabidopsis thaliana] , gi|110743766|dbj|BAE99719.1| hypothetical protein [Arabidopsis thaliana] , gi|332004251|gb|AED91634.1| serine…	34.79	20.9203	19.4684	13.2575	22.1091	85.1173	61.5002	51.7773	41.2896	59.9211	267.089	171.693	192.266	154.724	196.443	196.443
contig_1097	194.528	104.516	0.000230586	BXL1	bifunctional {beta}-D-xylosidase/{alpha}-L-arabinofuranosidase	"gi|15239867|ref|NP_199747.1|bifunctional {beta}-D-xylosidase/{alpha}-L-arabinofuranosidase [Arabidopsis thaliana] , gi|75262458|sp|Q9FGY1.1|BXL1_ARATH RecName: Full=Beta-D-xylosidase 1, Short=AtBXL1, AltName: Full=Alpha-L-arabinofuranosidase, Flags: Precursor , gi|9759419|dbj|BAB09906.1| xylosidase [Arabidopsis thaliana] , gi|21539545|gb|AAM53325.1| xylosidase [Arabidopsis thaliana] , gi|3320084…	1.39868	1.8482	2.46967	1.80027	1.87921	265.716	170.395	207.02	142.496	196.407	59.1686	57.8543	56.5487	61.0704	58.6605	196.407
contig_493	188.851	26.0156	1.16822e-06	SIP2	putative galactinol--sucrose galactosyltransferase 2	"gi|15230330|ref|NP_191311.1|putative galactinol--sucrose galactosyltransferase 2 [Arabidopsis thaliana] , gi|269969644|sp|Q94A08.2|RFS2_ARATH RecName: Full=Probable galactinol--sucrose galactosyltransferase 2, AltName: Full=Protein SEED IMBIBITION 2, AltName: Full=Raffinose synthase 2 , gi|6706423|emb|CAB66109.1| imbibition protein homolog [Arabidopsis thaliana] , gi|332646144|gb|AEE79665.1| put…	10.9667	6.8208	5.43551	6.97424	7.54932	46.8078	44.9898	51.748	30.1882	43.4335	172.848	200.617	209.266	202.87	196.4	196.4
contig_9431	-163.855	-6.07582	0.0346171	AT5G17820	peroxidase 57	"gi|15238030|ref|NP_197284.1|peroxidase 57 [Arabidopsis thaliana] , gi|26397647|sp|Q43729.1|PER57_ARATH RecName: Full=Peroxidase 57, Short=Atperox P57, AltName: Full=ATP13a, AltName: Full=PRXR10, Flags: Precursor , gi|1402900|emb|CAA66966.1| peroxidase [Arabidopsis thaliana] , gi|1429219|emb|CAA67312.1| peroxidase ATP13a [Arabidopsis thaliana] , gi|9759059|dbj|BAB09581.1| peroxidase [Arabidopsis …	309.199	148.27	167.394	159.682	196.136	132.154	313.604	130.44	139.345	178.886	51.6718	25.4893	25.9588	26.006	32.2814	196.136
contig_1920	174.253	9.29114	0.00116745	AT5G06570	probable carboxylesterase 15	"gi|15240090|ref|NP_196275.1|probable carboxylesterase 15 [Arabidopsis thaliana] , gi|30681513|ref|NP_850782.1| probable carboxylesterase 15 [Arabidopsis thaliana] , gi|75333783|sp|Q9FG13.1|CXE15_ARATH RecName: Full=Probable carboxylesterase 15, AltName: Full=AtCXE15 , gi|10178113|dbj|BAB11406.1| unnamed protein product [Arabidopsis thaliana] , gi|26452184|dbj|BAC43180.1| unknown protein [Arabido…	38.9643	12.1956	15.8205	17.0865	21.0167	58.2999	114.424	82.3859	39.0412	73.5377	272.51	174.13	157.461	176.977	195.269	195.269
contig_4273	193.292	543.803	4.01531e-05		putative peroxidase ATP2a	"gi|16649127|gb|AAL24415.1|putative peroxidase ATP2a [Arabidopsis thaliana] , gi|20148519|gb|AAM10150.1| putative peroxidase ATP2a [Arabidopsis thaliana]"	0.145687	0.692388	0.27525	0.311075	0.3561	238.658	191.434	152.189	192.311	193.648	94.2698	102.725	122.771	117.739	109.376	193.648
contig_8390	-152.51	-5.09915	4.44332e-06		"RI2BL_ARATHRecName: Full=Ribonucleoside-diphosphate reductase small chain B, AltName: Full=Ribonucleoside-diphosphate reductase R2B subunit, AltName: Full=Ribonucleotide reductase small subunit B"	"gi|694016582|sp|P0DKH3.1|RI2BL_ARATHRecName: Full=Ribonucleoside-diphosphate reductase small chain B, AltName: Full=Ribonucleoside-diphosphate reductase R2B subunit, AltName: Full=Ribonucleotide reductase small subunit B , gi|37729626|gb|AAO62422.1| ribonucleotide reductase small subunit [Arabidopsis thaliana]"	196.875	201.255	173.464	187.266	189.715	71.8843	60.9252	45.5887	83.2282	65.4066	33.6492	37.0462	39.9361	38.1893	37.2052	189.715
contig_961	178.07	17.4036	5.80782e-07		putative flavonol 3-o-glucosyltransferase	gi|51969150|dbj|BAD43267.1|putative flavonol 3-o-glucosyltransferase [Arabidopsis thaliana]	11.5406	13.0523	10.2672	8.56224	10.8556	43.7145	40.0556	65.0513	44.1322	48.2384	175.752	193.518	190.006	196.428	188.926	188.926
contig_1360	146.565	4.79726	0.00733576	AT1G72160	patellin-3	"gi|15218383|ref|NP_177361.1|patellin-3 [Arabidopsis thaliana] , gi|78099067|sp|Q56Z59.2|PATL3_ARATH RecName: Full=Patellin-3 , gi|12323663|gb|AAG51796.1|AC067754_12 cytosolic factor, putative, 19554-17768 [Arabidopsis thaliana] , gi|332197162|gb|AEE35283.1| patellin-3 [Arabidopsis thaliana]"	47.1139	26.6677	29.6075	51.0011	38.5976	230.791	217.392	168.637	123.829	185.162	253.986	141.674	131.077	139.681	166.605	185.162
contig_3250	-139.199	-4.17714	0.000171912	AGL20	MADS-box protein SOC1	"gi|15225534|ref|NP_182090.1|MADS-box protein SOC1 [Arabidopsis thaliana] , gi|17433202|sp|O64645.1|SOC1_ARATH RecName: Full=MADS-box protein SOC1, AltName: Full=Agamous-like MADS-box protein AGL20, AltName: Full=Protein SUPPRESSOR OF CONSTANS OVEREXPRESSION 1 , gi|14326554|gb|AAK60321.1|AF385731_1 At2g45660/F17K2.19 [Arabidopsis thaliana] , gi|2979566|gb|AAC06175.1| MADS-box protein (AGL20) [Ara…	196.018	182.246	178.187	175.598	183.012	127.031	151.485	104.051	178.947	140.379	63.2755	34.9185	34.5138	42.5438	43.8129	183.012
contig_2880	-146.833	-5.12722	4.63168e-06	AT1G27435	uncharacterized protein	"gi|18396334|ref|NP_564283.1|uncharacterized protein [Arabidopsis thaliana] , gi|14423400|gb|AAK62382.1|AF386937_1 Unknown protein [Arabidopsis thaliana] , gi|24899683|gb|AAN65056.1| Unknown protein [Arabidopsis thaliana] , gi|26452099|dbj|BAC43139.1| unknown protein [Arabidopsis thaliana] , gi|332192708|gb|AEE30829.1| uncharacterized protein AT1G27435 [Arabidopsis thaliana]"	191.46	168.478	192.798	176.905	182.41	89.8557	94.3381	63.9765	94.8778	85.762	35.9192	37.9318	31.6394	36.8168	35.5768	182.41
contig_4446	-139.513	-4.32097	2.53015e-05	AT3G61490	polygalacturonase-like protein	"gi|15233124|ref|NP_191708.1|polygalacturonase-like protein [Arabidopsis thaliana] , gi|42572755|ref|NP_974473.1| polygalacturonase-like protein [Arabidopsis thaliana] , gi|334186188|ref|NP_001190154.1| polygalacturonase-like protein [Arabidopsis thaliana] , gi|6850840|emb|CAB71079.1| putative protein [Arabidopsis thaliana] , gi|332646690|gb|AEE80211.1| polygalacturonase-like protein [Arabidopsis…	152.867	178.486	191.123	203.616	181.523	111.306	91.7727	88.6705	82.5484	93.5745	43.778	45.6143	38.1666	40.4802	42.0098	181.523
contig_2641	146.252	5.25626	0.000293411	LD	homeobox protein LUMINIDEPENDENS	"gi|15235405|ref|NP_192165.1|homeobox protein LUMINIDEPENDENS [Arabidopsis thaliana] , gi|334186319|ref|NP_001190660.1| homeobox protein LUMINIDEPENDENS [Arabidopsis thaliana] , gi|166897999|sp|Q38796.2|LUMI_ARATH RecName: Full=Homeobox protein LUMINIDEPENDENS , gi|2262149|gb|AAC78261.1| LUMINIDEPENDENS protein [Arabidopsis thaliana] , gi|7269016|emb|CAB80749.1| LUMINIDEPENDENS protein [Arabidops…	25.5135	32.9151	25.4946	53.5231	34.3616	178.552	97.5538	119.672	108.482	126.065	173.679	175.434	201.815	171.524	180.613	180.613
contig_1361	138.114	4.28915	0.000914403		unknown protein	gi|14334978|gb|AAK59666.1|unknown protein [Arabidopsis thaliana]	44.2768	31.1259	37.4116	55.149	41.9908	173.855	203.428	226.716	116.421	180.105	170.497	149.507	148.903	159.035	156.985	180.105
contig_4488	154.857	7.58612	0.00760366	AT2G41870	remorin-like protein	"gi|15227454|ref|NP_181718.1|remorin-like protein [Arabidopsis thaliana] , gi|11908072|gb|AAG41465.1|AF326883_1 putative DNA binding protein [Arabidopsis thaliana] , gi|12642886|gb|AAK00385.1|AF339703_1 putative DNA binding protein [Arabidopsis thaliana] , gi|1871194|gb|AAB63554.1| putative DNA binding protein [Arabidopsis thaliana] , gi|20196896|gb|AAM14826.1| putative DNA binding protein [Arabi…	30.8472	22.1374	17.2417	23.8244	23.5127	107.626	162.734	93.9578	59.7236	106.01	270.83	153.589	142.546	146.515	178.37	178.37
contig_4387	139.461	4.85933	2.24755e-05	iqd9	IQ-domain 9 protein	"gi|79567614|ref|NP_180946.2|IQ-domain 9 protein [Arabidopsis thaliana] , gi|110738652|dbj|BAF01251.1| putative SF16 protein {Helianthus annuus} [Arabidopsis thaliana] , gi|330253810|gb|AEC08904.1| IQ-domain 9 protein [Arabidopsis thaliana]"	35.2491	30.3055	37.2398	41.7497	36.136	182.461	199.314	174.326	146.286	175.597	77.3596	94.1155	89.2201	99.8083	90.1258	175.597
contig_649	174.426	227.388	1.44836e-07	CYP78A8	"cytochrome P450, family 78, subfamily A, polypeptide 8"	"gi|15223341|ref|NP_171627.1|cytochrome P450, family 78, subfamily A, polypeptide 8 [Arabidopsis thaliana] , gi|332189131|gb|AEE27252.1| cytochrome P450, family 78, subfamily A, polypeptide 8 [Arabidopsis thaliana]"	0.506767	1.7687	0.299202	0.507217	0.770473	3.38497	0.523871	1.5698	24.2917	7.44258	172.01	172.135	178.987	177.654	175.197	175.197
contig_13721	-143.22	-5.61182	0.000198	AT1G71695	peroxidase 12	"gi|15217539|ref|NP_177313.1|peroxidase 12 [Arabidopsis thaliana] , gi|25453205|sp|Q96520.1|PER12_ARATH RecName: Full=Peroxidase 12, Short=Atperox P12, AltName: Full=ATP4a, AltName: Full=PRXR6, Flags: Precursor , gi|7239495|gb|AAF43221.1|AC012654_5 Identical to the peroxidase ATP4a from Arabidopsis thaliana gi|6682609 [Arabidopsis thaliana] , gi|12248037|gb|AAG50110.1|AF334732_1 putative peroxida…	125.473	217.245	179.131	175.252	174.275	38.3014	36.7343	32.5956	50.3449	39.494	8.88743	31.0403	37.4349	46.8573	31.055	174.275
contig_3108	172.199	668.341	3.15891e-07		AF410335_1AT5g60490/muf9_140	"gi|15294288|gb|AAK95321.1|AF410335_1AT5g60490/muf9_140 [Arabidopsis thaliana] , gi|23308259|gb|AAN18099.1| At5g60490/muf9_140 [Arabidopsis thaliana]"	0.0634582	0.867071	0	0.101623	0.258038	15.9482	9.09653	15	7.05124	11.774	162.605	173.533	190.375	163.317	172.457	172.457
contig_850	136.916	4.88341	4.22915e-06	PHOT1	phototropin 1	"gi|15231245|ref|NP_190164.1|phototropin 1 [Arabidopsis thaliana] , gi|79314333|ref|NP_001030814.1| phototropin 1 [Arabidopsis thaliana] , gi|25090817|sp|O48963.1|PHOT1_ARATH RecName: Full=Phototropin-1, AltName: Full=Non-phototropic hypocotyl protein 1, AltName: Full=Root phototropism protein 1 , gi|13430612|gb|AAK25928.1|AF360218_1 putative nonphototropic hypocotyl 1 protein [Arabidopsis thalia…	31.5398	37.3533	37.969	34.1651	35.2568	110.265	113.149	132.681	92.6371	112.183	175.082	171.694	166.976	174.941	172.173	172.173
contig_10234	-168.195	-44.6533	0.000991343	AT5G45670	GDSL esterase/lipase	"gi|15242458|ref|NP_199379.1|GDSL esterase/lipase [Arabidopsis thaliana] , gi|75171192|sp|Q9FK75.1|GDL82_ARATH RecName: Full=GDSL esterase/lipase At5g45670, AltName: Full=Extracellular lipase At5g45670, Flags: Precursor , gi|17933312|gb|AAL48238.1|AF446366_1 AT5g45670/MRA19_6 [Arabidopsis thaliana] , gi|9758670|dbj|BAB09209.1| GDSL-motif lipase/hydrolase-like protein [Arabidopsis thaliana] , gi|2…	104.958	46.3644	109.348	177.399	109.517	173.721	143.747	197.941	172.784	172.048	4.18283	3.21741	3.45089	4.56078	3.85298	172.048
contig_969	152.238	8.88122	0.000219316	CER3	protein ECERIFERUM 3	"gi|30696940|ref|NP_200588.2|protein ECERIFERUM 3 [Arabidopsis thaliana] , gi|75151993|sp|Q8H1Z0.1|CER3_ARATH RecName: Full=Protein ECERIFERUM 3, AltName: Full=Protein FACELESS POLLEN 1, AltName: Full=Protein WAX2, AltName: Full=Protein YORE-YORE , gi|22900949|gb|AAN06975.1| cuticle protein [Arabidopsis thaliana] , gi|37051339|dbj|BAC81644.1| YORE-YORE protein [Arabidopsis thaliana] , gi|40714041…	19.1667	19.2291	21.3239	17.5466	19.3166	59.0057	47.1675	38.3322	49.9932	48.6247	233.705	148.267	157.843	146.404	171.555	171.555
contig_17034	-168.442	-59.3684	0.0242575	MLP28	MLP-like protein 28	"gi|186494506|ref|NP_001117579.1|MLP-like protein 28 [Arabidopsis thaliana] , gi|332197004|gb|AEE35125.1| MLP-like protein 28 [Arabidopsis thaliana]"	145.648	205.495	77.1086	257.061	171.328	55.0433	125.546	124.926	237.012	135.632	1.44767	3.92044	1.85932	4.31596	2.88585	171.328
contig_89	137.081	5.13102	8.39619e-05	AT5G53420	CCT motif family protein	"gi|18423511|ref|NP_568793.1|CCT motif family protein [Arabidopsis thaliana] , gi|20466574|gb|AAM20604.1| putative protein [Arabidopsis thaliana] , gi|23198144|gb|AAN15599.1| putative protein [Arabidopsis thaliana] , gi|332008967|gb|AED96350.1| CCT motif family protein [Arabidopsis thaliana]"	27.285	26.7939	32.3356	46.319	33.1834	98.8135	43.1648	47.4507	39.1588	57.147	184.8	173.228	172.031	150.998	170.264	170.264
contig_11017	-133.33	-4.63793	0.000141328		putative transport protein subunit	gi|26450635|dbj|BAC42429.1|putative transport protein subunit [Arabidopsis thaliana]	167.194	188.02	152.284	172.42	169.98	96.0082	111.097	83.3089	150.002	110.104	32.3403	39.8487	39.1941	35.2164	36.6499	169.98
contig_5074	-148.402	-8.05963	0.00115528	AT4G35320	uncharacterized protein	"gi|18418660|ref|NP_567982.1|uncharacterized protein [Arabidopsis thaliana] , gi|13605511|gb|AAK32749.1|AF361581_1 AT4g35320/F23E12_120 [Arabidopsis thaliana] , gi|16323284|gb|AAL15397.1| AT4g35320/F23E12_120 [Arabidopsis thaliana] , gi|332661099|gb|AEE86499.1| uncharacterized protein AT4G35320 [Arabidopsis thaliana]"	179.209	149.293	155.185	194.007	169.424	123.975	148.033	135.061	242.654	162.431	30.676	16.0195	19.7184	17.6711	21.0213	169.424
contig_6429	-146.286	-7.41526	0.00115725		unknown	gi|24417458|gb|AAN60339.1|unknown [Arabidopsis thaliana]	47.7205	42.9483	37.8288	68.8454	49.3358	138.808	141.337	248.12	148.091	169.089	23.1691	22.3825	21.1008	24.5588	22.8028	169.089
contig_4597	127.185	4.14055	0.000309249	LysoPL2	lysophospholipase 2	"gi|15219082|ref|NP_175685.1|lysophospholipase 2 [Arabidopsis thaliana] , gi|75333553|sp|Q9C942.1|CSE_ARATH RecName: Full=Caffeoylshikimate esterase, AltName: Full=Lysophospholipase 2, Short=LysoPL2 , gi|12324637|gb|AAG52273.1|AC019018_10 putative lipase, 20450-21648 [Arabidopsis thaliana] , gi|15450994|gb|AAK96768.1| putative lipase [Arabidopsis thaliana] , gi|30984558|gb|AAP42742.1| At1g52760 […	49.6767	41.5199	35.4068	35.3871	40.4976	133.727	120.277	138.8	136.353	132.289	219.456	159.959	146.144	145.171	167.682	167.682
contig_9930	-154.447	-13.4416	6.84309e-05	sks4	protein SKU5 similar 4	"gi|15234688|ref|NP_193932.1|protein SKU5 similar 4 [Arabidopsis thaliana] , gi|2961346|emb|CAA18104.1| pectinesterase like protein [Arabidopsis thaliana] , gi|7269046|emb|CAB79156.1| pectinesterase like protein [Arabidopsis thaliana] , gi|19698977|gb|AAL91224.1| pectinesterase-like protein [Arabidopsis thaliana] , gi|31711964|gb|AAP68338.1| At4g22010 [Arabidopsis thaliana] , gi|332659142|gb|AEE8…	145.801	142.959	166.952	211.732	166.861	134.104	113.544	137.991	148.145	133.446	12.6596	12.4247	11.6936	12.8772	12.4138	166.861
contig_4403	150.756	11.9271	2.16937e-05	AT1G19715	Mannose-binding lectin superfamily protein	"gi|186478667|ref|NP_001117315.1|Mannose-binding lectin superfamily protein [Arabidopsis thaliana] , gi|10086506|gb|AAG12566.1|AC007797_26 Unknown protein [Arabidopsis thaliana] , gi|332191768|gb|AEE29889.1| Mannose-binding lectin superfamily protein [Arabidopsis thaliana]"	13.9662	14.3147	12.4621	14.4434	13.7966	70.8368	38.5311	63.3503	33.402	51.53	135.307	178.195	177.186	167.523	164.553	164.553
contig_1731	127.278	4.45994	1.14248e-05		unknown	gi|21536685|gb|AAM61017.1|unknown [Arabidopsis thaliana]	44.0098	35.1462	34.6844	33.3045	36.7862	98.6797	58.9277	72.5734	81.6868	77.9669	174.872	165.083	151.715	164.587	164.064	164.064
contig_12036	-123.93	-4.1686	0.00176337	AT3G52730	putative ubiquinol-cytochrome c reductase subunit 9	"gi|15231675|ref|NP_190841.1|putative ubiquinol-cytochrome c reductase subunit 9 [Arabidopsis thaliana] , gi|7669947|emb|CAB89234.1| ubiquinol--cytochrome-c reductase-like protein [Arabidopsis thaliana] , gi|15451024|gb|AAK96783.1| Unknown protein [Arabidopsis thaliana] , gi|23198358|gb|AAN15706.1| Unknown protein [Arabidopsis thaliana] , gi|332645466|gb|AEE78987.1| putative ubiquinol-cytochrome …	163.694	163.681	160.389	164.405	163.042	115.757	99.7009	99.4661	199.763	128.672	43.1631	37.6228	36.1538	39.5083	39.112	163.042
contig_440	-138.199	-6.95157	0.000344722	AT2G15680	calmodulin-like protein 1	"gi|15226592|ref|NP_179170.1|calmodulin-like protein 1 [Arabidopsis thaliana] , gi|75338852|sp|Q9ZQE6.1|CML1_ARATH RecName: Full=Calmodulin-like protein 1 , gi|4335734|gb|AAD17412.1| putative calmodulin-like protein [Arabidopsis thaliana] , gi|22135992|gb|AAM91578.1| putative calmodulin-like protein [Arabidopsis thaliana] , gi|30102922|gb|AAP21379.1| At2g15680 [Arabidopsis thaliana] , gi|33025133…	162.159	187.211	153.845	142.465	161.42	75.4744	99.8104	109.273	158.779	110.834	24.6723	21.2437	21.0176	25.9491	23.2207	161.42
contig_5042	-146.729	-11.3509	0.000544756	ENODL8	early nodulin-like protein 8	"gi|42562941|ref|NP_176645.3|early nodulin-like protein 8 [Arabidopsis thaliana] , gi|45773786|gb|AAS76697.1| At1g64640 [Arabidopsis thaliana] , gi|46359847|gb|AAS88787.1| At1g64640 [Arabidopsis thaliana] , gi|332196147|gb|AEE34268.1| early nodulin-like protein 8 [Arabidopsis thaliana]"	65.5004	39.1175	47.2591	81.6192	58.3741	161.962	100.752	190.26	190.643	160.904	11.7413	13.5325	16.4938	14.934	14.1754	160.904
contig_3686	-124.188	-4.41067	0.000707613	FLA16	fasciclin-like arabinogalactan protein 16	"gi|30686588|ref|NP_850253.1|fasciclin-like arabinogalactan protein 16 [Arabidopsis thaliana] , gi|75158667|sp|Q8RWC5.1|FLA16_ARATH RecName: Full=Fasciclin-like arabinogalactan protein 16, Flags: Precursor , gi|20260580|gb|AAM13188.1| unknown protein [Arabidopsis thaliana] , gi|30387537|gb|AAP31934.1| At2g35860 [Arabidopsis thaliana] , gi|330254078|gb|AEC09172.1| fasciclin-like arabinogalactan pr…	99.2424	86.3254	84.8816	103.792	93.5603	134.929	218.036	143.335	146.098	160.599	44.2633	34.6591	32.6616	34.0622	36.4115	160.599
contig_13854	-137.279	-6.9106	0.00057646	AT3G52040	uncharacterized protein	"gi|15231119|ref|NP_190772.1|uncharacterized protein [Arabidopsis thaliana] , gi|4678933|emb|CAB41324.1| putative protein [Arabidopsis thaliana] , gi|21618124|gb|AAM67174.1| unknown [Arabidopsis thaliana] , gi|88010973|gb|ABD38881.1| At3g52030 [Arabidopsis thaliana] , gi|90962950|gb|ABE02399.1| At3g52040 [Arabidopsis thaliana] , gi|332645357|gb|AEE78878.1| uncharacterized protein AT3G52040 [Arabi…	118.795	158.184	167.499	197.539	160.504	80.8717	41.0954	65.5617	107.93	73.8646	15.9589	25.5911	22.7071	28.6462	23.2258	160.504
contig_9635	-146.194	-11.9862	0.00139763	CSLC04	xyloglucan glycosyltransferase 4	"gi|18405677|ref|NP_566835.1|xyloglucan glycosyltransferase 4 [Arabidopsis thaliana] , gi|75273615|sp|Q9LJP4.1|CSLC4_ARATH RecName: Full=Xyloglucan glycosyltransferase 4, AltName: Full=Cellulose synthase-like protein C4, Short=AtCslC4, AltName: Full=Xyloglucan synthase 4 , gi|9279781|dbj|BAB01433.1| glucosyltransferase-like protein [Arabidopsis thaliana] , gi|15810495|gb|AAL07135.1| unknown prote…	64.9555	85.4129	94.4462	116.842	90.4143	126.706	111.505	186.544	213.249	159.501	14.0476	12.6028	13.7219	12.8557	13.307	159.501
contig_2311	-127.978	-5.1143	0.000156897	BME3	GATA transcription factor 8	"gi|15233101|ref|NP_191041.1|GATA transcription factor 8 [Arabidopsis thaliana] , gi|30694128|ref|NP_850704.1| GATA transcription factor 8 [Arabidopsis thaliana] , gi|71660752|sp|Q9SV30.1|GATA8_ARATH RecName: Full=GATA transcription factor 8 , gi|15724334|gb|AAL06560.1|AF412107_1 AT3g54810/F28P10_210 [Arabidopsis thaliana] , gi|4678312|emb|CAB41103.1| putative protein [Arabidopsis thaliana] , gi|…	146.33	148.617	140.459	200.93	159.084	97.0094	127.929	122.551	135.117	120.652	33.9104	28.6189	31.4464	30.4472	31.1057	159.084
contig_8700	-136.838	-8.87409	0.000498922	SAG29	senescence-associated protein 29	"gi|15240040|ref|NP_196821.1|senescence-associated protein 29 [Arabidopsis thaliana] , gi|75173209|sp|Q9FY94.1|SWT15_ARATH RecName: Full=Bidirectional sugar transporter SWEET15, Short=AtSWEET15, AltName: Full=Protein SUGARS WILL EVENTUALLY BE EXPORTED TRANSPORTERS 15, AltName: Full=Senescence-associated protein 29 , gi|9955561|emb|CAC05445.1| senescence-associated protein (SAG29) [Arabidopsis tha…	185.272	159.541	122.866	149.183	154.216	68.6248	117.322	46.3065	68.9219	75.2938	37.2746	10.9817	9.48546	11.771	17.3782	154.216
contig_945	116.668	4.17866	6.04824e-06		"APRR5_ARATHRecName: Full=Two-component response regulator-like APRR5, AltName: Full=Pseudo-response regulator 5"	"gi|52783225|sp|Q6LA42.2|APRR5_ARATHRecName: Full=Two-component response regulator-like APRR5, AltName: Full=Pseudo-response regulator 5 , gi|9758535|dbj|BAB08930.1| unnamed protein product [Arabidopsis thaliana] , gi|17063183|gb|AAL32986.1| pseudo-response regulator 5 protein [Arabidopsis thaliana] , gi|23506027|gb|AAN28873.1| At5g24470/T31K7_5 [Arabidopsis thaliana]"	32.7291	28.3943	40.8432	44.8478	36.7036	72.2618	41.1412	62.5344	47.8677	55.9513	159.85	155.598	149.541	148.498	153.372	153.372
contig_9615	-120.309	-4.646	2.22961e-06	AT3G27200	plastocyanin-like domain-containing protein	"gi|18405269|ref|NP_566810.1|plastocyanin-like domain-containing protein [Arabidopsis thaliana] , gi|18252983|gb|AAL62418.1| blue copper protein, putative [Arabidopsis thaliana] , gi|30102904|gb|AAP21370.1| At3g27200 [Arabidopsis thaliana] , gi|332643757|gb|AEE77278.1| plastocyanin-like domain-containing protein [Arabidopsis thaliana]"	155.579	156.345	153.922	147.383	153.307	58.3585	43.4713	46.8049	69.6607	54.5739	26.0482	35.7092	39.4212	30.8121	32.9977	153.307
contig_5747	126.038	5.70693	3.93885e-05	HB-2	homeobox protein 2	"gi|15235882|ref|NP_193411.1|homeobox protein 2 [Arabidopsis thaliana] , gi|462281|sp|Q05466.1|HAT4_ARATH RecName: Full=Homeobox-leucine zipper protein HAT4, AltName: Full=HD-ZIP protein ATHB-2, AltName: Full=Homeodomain transcription factor ATHB-2, AltName: Full=Homeodomain-leucine zipper protein HAT4, Short=HD-ZIP protein 4 , gi|14030725|gb|AAK53037.1|AF375453_1 AT4g16780/dl4415w [Arabidopsis t…	29.1772	18.4806	32.6354	26.815	26.7771	80.483	87.1651	104.028	67.6707	84.8367	126.563	156.575	168.702	159.419	152.815	152.815
contig_3188	135.485	9.16294	5.65781e-07		H-protein promoter binding factor-2a	gi|21536859|gb|AAM61191.1|H-protein promoter binding factor-2a [Arabidopsis thaliana]	18.3675	15.6911	16.6659	15.6659	16.5976	55.9918	39.7997	50.028	38.9481	46.1919	162.82	149.944	146.797	148.77	152.083	152.083
contig_12365	-146.114	-25.9113	5.60973e-05	AT3G20820	leucine-rich repeat-containing protein	"gi|15232373|ref|NP_188718.1|leucine-rich repeat-containing protein [Arabidopsis thaliana] , gi|9294409|dbj|BAB02490.1| polygalacturonase inhibitor-like protein [Arabidopsis thaliana] , gi|17380932|gb|AAL36278.1| unknown protein [Arabidopsis thaliana] , gi|21436417|gb|AAM51409.1| unknown protein [Arabidopsis thaliana] , gi|332642907|gb|AEE76428.1| leucine-rich repeat-containing protein [Arabidops…	141.299	111.308	116.973	138.971	127.138	119.237	136.704	173.387	178.59	151.979	4.79228	5.10573	6.39373	7.16979	5.86538	151.979
contig_1159	-129.968	-6.92273	1.21247e-05	sks5	SKU5-like 5 protein	"gi|15222981|ref|NP_177743.1|SKU5-like 5 protein [Arabidopsis thaliana] , gi|6573725|gb|AAF17645.1|AC009978_21 T23E18.10 [Arabidopsis thaliana] , gi|222423158|dbj|BAH19558.1| AT1G76160 [Arabidopsis thaliana] , gi|332197683|gb|AEE35804.1| SKU5-like 5 protein [Arabidopsis thaliana]"	111.061	86.8972	109.355	121.388	107.175	135.712	145.731	168.133	158.072	151.912	18.8681	20.8829	24.1017	23.9231	21.944	151.912
contig_6178	-133.175	-8.54898	5.80527e-05		beta-galactosidase like protein	"gi|4006924|emb|CAB16852.1|beta-galactosidase like protein [Arabidopsis thaliana] , gi|7270584|emb|CAB80302.1| beta-galactosidase like protein [Arabidopsis thaliana]"	62.5577	35.0964	45.9853	75.7533	54.8482	146.413	158.166	175.997	122.688	150.816	20.6783	17.1136	15.8525	16.9212	17.6414	150.816
contig_2582	-120.999	-5.09966	3.70281e-06	APE2	triose phosphate/phosphate translocator TPT	"gi|30694885|ref|NP_568655.2|triose phosphate/phosphate translocator TPT [Arabidopsis thaliana] , gi|332007956|gb|AED95339.1| triose phosphate/phosphate translocator TPT [Arabidopsis thaliana]"	135.845	151.301	165.127	149.78	150.513	100.05	114.349	114.338	108.152	109.222	37.7829	28.3899	26.1387	25.7461	29.5144	150.513
contig_6657	-114.539	-4.28944	1.0861e-05	HTB4	histone H2B	"gi|15238563|ref|NP_200799.1|histone H2B [Arabidopsis thaliana] , gi|27735192|sp|P40283.5|H2B11_ARATH RecName: Full=Histone H2B.11, AltName: Full=HTB4 , gi|9757912|dbj|BAB08359.1| unnamed protein product [Arabidopsis thaliana] , gi|16323079|gb|AAL15274.1| AT5g59910/mmn10_130 [Arabidopsis thaliana] , gi|56236124|gb|AAV84518.1| At5g59910 [Arabidopsis thaliana] , gi|98960893|gb|ABF58930.1| At5g59910…	145.56	160.452	133.264	158.159	149.359	71.1646	43.3979	46.3045	63.1939	56.0152	33.4253	36.2585	36.3463	33.2506	34.8201	149.359
contig_10712	146.37	101.924	0.00217896	AT1G19530	uncharacterized protein	"gi|18394756|ref|NP_564090.1|uncharacterized protein [Arabidopsis thaliana] , gi|13877901|gb|AAK44028.1|AF370213_1 unknown protein [Arabidopsis thaliana] , gi|15810629|gb|AAL07202.1| unknown protein [Arabidopsis thaliana] , gi|21593498|gb|AAM65465.1| unknown [Arabidopsis thaliana] , gi|332191744|gb|AEE29865.1| uncharacterized protein AT1G19530 [Arabidopsis thaliana]"	0.842127	3.22405	1.0607	0.674301	1.4503	45.9377	9.19989	30.9469	50.813	34.2244	62.7188	174.286	171.619	182.657	147.82	147.82
contig_1318	119.035	5.23486	2.87955e-05	PMEPCRA	methylesterase PCR A	"gi|15220424|ref|NP_172624.1|methylesterase PCR A [Arabidopsis thaliana] , gi|332278229|sp|Q1JPL7.3|PME18_ARATH RecName: Full=Pectinesterase/pectinesterase inhibitor 18, AltName: Full=AtPMEpcrA, Contains: RecName: Full=Pectinesterase inhibitor 18, AltName: Full=Pectin methylesterase inhibitor 18, Contains: RecName: Full=Bifunctional pectinesterase 18/rRNA N-glycosylase, Short=PE 18, AltName: Full…	31.1389	32.4927	23.0816	25.7203	28.1084	34.2064	30.0971	31.9547	33.2304	32.3722	112.685	155.308	151.333	169.248	147.143	147.143
contig_9903	-121.464	-6.02022	0.000368241	AT5G33370	GDSL esterase/lipase	"gi|15242808|ref|NP_198322.1|GDSL esterase/lipase [Arabidopsis thaliana] , gi|75154934|sp|Q8LB81.1|GDL79_ARATH RecName: Full=GDSL esterase/lipase At5g33370, AltName: Full=Extracellular lipase At5g33370, Flags: Precursor , gi|21592967|gb|AAM64916.1| putative GDSL-motif lipase/acylhydrolase [Arabidopsis thaliana] , gi|28393449|gb|AAO42146.1| unknown protein [Arabidopsis thaliana] , gi|28827340|gb|A…	47.0416	25.1386	49.0523	75.6185	49.2128	126.4	139.218	126.274	190.742	145.658	26.0115	22.2956	24.8444	23.6281	24.1949	145.658
contig_7108	-110.935	-4.29409	2.45741e-05		"acyl carrier protein, putative"	"gi|21553376|gb|AAM62469.1|acyl carrier protein, putative [Arabidopsis thaliana]"	141.771	135.791	145.254	155.631	144.612	93.1017	63.2185	74.3891	102.08	83.1973	29.3637	35.6966	33.0434	36.6041	33.6769	144.612
contig_7276	-108.665	-4.02448	0.000195626	TXND9	thioredoxin domain-containing protein 9-like protein	"gi|15224267|ref|NP_179489.1|thioredoxin domain-containing protein 9-like protein [Arabidopsis thaliana] , gi|5902677|sp|O64628.1|TXND9_ARATH RecName: Full=Thioredoxin domain-containing protein 9 homolog , gi|20197041|gb|AAM14890.1| putative ATP binding protein [Arabidopsis thaliana] , gi|26453307|dbj|BAC43726.1| putative ATP binding protein [Arabidopsis thaliana] , gi|28950741|gb|AAO63294.1| At2…	120.911	154.384	134.777	168.305	144.594	81.7326	49.508	65.825	93.4167	72.6206	33.3981	35.8311	33.1514	41.3341	35.9287	144.594
contig_16121	-119.899	-5.98668	2.1822e-06	AT1G15380	Lactoylglutathione lyase / glyoxalase I family protein	"gi|18394235|ref|NP_563973.1|Lactoylglutathione lyase / glyoxalase I family protein [Arabidopsis thaliana] , gi|79317995|ref|NP_001031049.1| Lactoylglutathione lyase / glyoxalase I family protein [Arabidopsis thaliana] , gi|5103836|gb|AAD39666.1|AC007591_31 Is a member of the PF|00903 gyloxalase family. ESTs gb|T44721, gb|T21844 and gb|AA395404 come from this gene [Arabidopsis thaliana] , gi|1825…	144.524	135.553	147.133	148.563	143.943	48.9831	49.0777	41.1335	68.3696	51.891	19.86	22.6104	25.9833	27.7219	24.0439	143.943
contig_4033	-135.904	-20.6452	0.000429849	XTH33	probable xyloglucan endotransglucosylase/hydrolase protein 33	"gi|15218558|ref|NP_172525.1|probable xyloglucan endotransglucosylase/hydrolase protein 33 [Arabidopsis thaliana] , gi|38605339|sp|Q8LC45.2|XTH33_ARATH RecName: Full=Probable xyloglucan endotransglucosylase/hydrolase protein 33, Short=At-XTH33, Short=XTH-33, Flags: Precursor , gi|5091548|gb|AAD39577.1|AC007067_17 T10O24.17 [Arabidopsis thaliana] , gi|332190472|gb|AEE28593.1| probable xyloglucan e…	29.2567	19.4647	28.7627	89.4267	41.7277	164.786	104.341	155.717	146.442	142.822	9.92316	6.03814	6.13644	5.57383	6.91789	142.822
contig_1948	-118.516	-6.05061	0.00013833		plasma membrane ATPase 3	gi|110739581|dbj|BAF01699.1|plasma membrane ATPase 3 [Arabidopsis thaliana]	81.4492	59.699	85.8704	82.4676	77.3716	106.65	163.224	160.563	137.489	141.981	23.3309	20.4878	25.5724	24.4714	23.4656	141.981
contig_2037	-105.865	-4.00337	6.90426e-06	RALFL34	protein ralf-like 34	"gi|15240191|ref|NP_201508.1|protein ralf-like 34 [Arabidopsis thaliana] , gi|75170583|sp|Q9FHA6.1|RLF34_ARATH RecName: Full=Protein RALF-like 34, Flags: Precursor , gi|13877899|gb|AAK44027.1|AF370212_1 unknown protein [Arabidopsis thaliana] , gi|10177594|dbj|BAB10941.1| unnamed protein product [Arabidopsis thaliana] , gi|22136922|gb|AAM91805.1| unknown protein [Arabidopsis thaliana] , gi|3320109…	131.137	149.581	144.671	139.066	141.114	62.2824	57.8704	55.0595	82.2554	64.3669	33.412	35.7597	39.7452	32.0779	35.2487	141.114
contig_7409	139.447	99.3002	5.04598e-06	BGAL2	beta-galactosidase 2	"gi|186510990|ref|NP_190852.2|beta-galactosidase 2 [Arabidopsis thaliana] , gi|332278160|sp|Q9LFA6.2|BGAL2_ARATH RecName: Full=Beta-galactosidase 2, Short=Lactase 2, Flags: Precursor , gi|13605857|gb|AAK32914.1|AF367327_1 AT3g52840/F8J2_10 [Arabidopsis thaliana] , gi|6686876|emb|CAB64738.1| putative beta-galactosidase [Arabidopsis thaliana] , gi|23308221|gb|AAN18080.1| At3g52840/F8J2_10 [Arabidop…	2.06656	1.20989	1.41464	0.983238	1.41858	161.743	152.163	130.2	119.356	140.865	19.1177	20.0956	20.7567	21.5248	20.3737	140.865
contig_2238	124.302	8.96993	9.6994e-07	AT4G02340	putative epoxide hydrolase	"gi|18411917|ref|NP_567228.1|putative epoxide hydrolase [Arabidopsis thaliana] , gi|3193297|gb|AAC19281.1| T14P8.15 [Arabidopsis thaliana] , gi|7268994|emb|CAB80727.1| AT4g02340 [Arabidopsis thaliana] , gi|20856515|gb|AAM26670.1| AT4g02340/T14P8_15 [Arabidopsis thaliana] , gi|23308303|gb|AAN18121.1| At4g02340/T14P8_15 [Arabidopsis thaliana] , gi|332656757|gb|AEE82157.1| putative epoxide hydrolase…	13.1896	15.1814	16.7427	17.2717	15.5963	53.8008	31.8144	29.726	34.4355	37.4442	140.57	136.503	138.439	144.08	139.898	139.898
contig_17629	-129.992	-15.0699	0.000899539	SCP2	sterol carrier protein 2	"gi|15239102|ref|NP_199103.1|sterol carrier protein 2 [Arabidopsis thaliana] , gi|9758577|dbj|BAB09190.1| unnamed protein product [Arabidopsis thaliana] , gi|15292951|gb|AAK93586.1| unknown protein [Arabidopsis thaliana] , gi|21436303|gb|AAM51290.1| unknown protein [Arabidopsis thaliana] , gi|21593490|gb|AAM65457.1| unknown [Arabidopsis thaliana] , gi|332007497|gb|AED94880.1| sterol carrier prote…	112.698	143.304	156.639	144.283	139.231	73.5846	83.4543	85.3809	161.606	101.007	8.032	10.594	8.77617	9.5539	9.23902	139.231
contig_1158	-112.159	-5.18404	7.48511e-05		AC008046_5Putative pectinesterase	gi|9802764|gb|AAF99833.1|AC008046_5Putative pectinesterase [Arabidopsis thaliana]	160.724	104.024	135.636	155.475	138.965	121.226	119.623	115.811	128.901	121.39	24.3694	27.7607	29.7829	25.3121	26.8063	138.965
contig_2525	-108.908	-4.65948	3.87537e-05		leucine-rich repeat-containing protein	"gi|15230349|ref|NP_188563.1|leucine-rich repeat-containing protein [Arabidopsis thaliana] , gi|11994454|dbj|BAB02456.1| unnamed protein product [Arabidopsis thaliana] , gi|332642702|gb|AEE76223.1| leucine-rich repeat-containing protein [Arabidopsis thaliana]"	140.972	162.907	133.155	117.64	138.669	109.369	111.811	123.175	97.1367	110.373	33.5454	27.6236	30.2729	27.6002	29.7605	138.669
contig_8953	-113.722	-5.64808	2.33655e-05	HTA11	histone H2A 11	"gi|15232536|ref|NP_191019.1|histone H2A 11 [Arabidopsis thaliana] , gi|75277395|sp|O23628.1|H2AV1_ARATH RecName: Full=Histone H2A variant 1, AltName: Full=H2A.F/Z 1, AltName: Full=H2AvAt, AltName: Full=HTA11 , gi|2407800|emb|CAA73155.1| histone H2A.F/Z [Arabidopsis thaliana] , gi|7258359|emb|CAB77576.1| histone H2A.F/Z [Arabidopsis thaliana] , gi|21592838|gb|AAM64788.1| histone H2A.F/Z [Arabidop…	116.423	157.19	136.687	142.453	138.188	47.0918	30.648	24.556	53.8693	39.0413	23.8533	23.3935	24.6928	25.9259	24.4664	138.188
contig_12891	-133.581	-31.9648	5.24936e-05	AT5G42860	uncharacterized protein	"gi|15239097|ref|NP_199100.1|uncharacterized protein [Arabidopsis thaliana] , gi|9758574|dbj|BAB09187.1| unnamed protein product [Arabidopsis thaliana] , gi|110743328|dbj|BAE99552.1| hypothetical protein [Arabidopsis thaliana] , gi|332007493|gb|AED94876.1| uncharacterized protein AT5G42860 [Arabidopsis thaliana]"	129.654	137.449	137.639	146.839	137.895	56.5655	53.9354	41.9479	102.475	63.7311	4.42964	3.49202	4.4024	4.93182	4.31397	137.895
contig_8616	-125.05	-10.8217	0.00130602		"AChain A, Crystal Structure Of Arabidopsis Thaliana Chalcone-Isomerase Like Protein At5g05270 (Atchil)"	"gi|386783409|pdb|4DOK|AChain A, Crystal Structure Of Arabidopsis Thaliana Chalcone-Isomerase Like Protein At5g05270 (Atchil) , gi|386783410|pdb|4DOK|B Chain B, Crystal Structure Of Arabidopsis Thaliana Chalcone-Isomerase Like Protein At5g05270 (Atchil)"	168.423	118.117	152.048	112.54	137.782	58.6074	140.775	83.7848	82.5786	91.4364	27.8672	6.01551	7.93637	9.10907	12.732	137.782
contig_6104	123.94	10.1454	6.39895e-06		unknown	gi|21592736|gb|AAM64685.1|unknown [Arabidopsis thaliana]	17.1909	15.5567	11.3103	10.1507	13.5521	50.9454	43.3008	59.6824	42.4719	49.1001	115.149	145.976	146.118	142.725	137.492	137.492
contig_14227	-134.478	-51.5372	0.000193828	AT3G01680	uncharacterized protein	"gi|15232160|ref|NP_186817.1|uncharacterized protein [Arabidopsis thaliana] , gi|75207469|sp|Q9SS87.1|SEOB_ARATH RecName: Full=Protein SIEVE ELEMENT OCCLUSION B, Short=AtSEOb, AltName: Full=Protein SIEVE ELEMENT OCCLUSION-RELATED 1, Short=AtSEOR1 , gi|6016725|gb|AAF01551.1|AC009325_21 unknown protein [Arabidopsis thaliana] , gi|30725324|gb|AAP37684.1| At3g01680 [Arabidopsis thaliana] , gi|1107361…	173.021	144.039	144.505	86.9927	137.139	31.6223	35.36	23.413	35.7271	31.5306	0.991157	2.46474	2.34445	4.84357	2.66098	137.139
contig_9902	-124.744	-11.1922	0.000104961	XTH32	probable xyloglucan endotransglucosylase/hydrolase protein 32	"gi|15228047|ref|NP_181224.1|probable xyloglucan endotransglucosylase/hydrolase protein 32 [Arabidopsis thaliana] , gi|38605514|sp|Q9SJL9.1|XTH32_ARATH RecName: Full=Probable xyloglucan endotransglucosylase/hydrolase protein 32, Short=At-XTH32, Short=XTH-32, Flags: Precursor , gi|4883603|gb|AAD31572.1| xyloglucan endotransglycosylase, putative [Arabidopsis thaliana] , gi|15027967|gb|AAK76514.1| p…	126.486	167.128	133.366	120.95	136.983	63.8055	93.5061	44.1484	66.9264	67.0966	12.9965	10.7801	12.5889	12.5908	12.2391	136.983
contig_6913	-104.179	-4.23473	3.8512e-05	AT5G65220	50S ribosomal protein L29	"gi|15238369|ref|NP_201325.1|50S ribosomal protein L29 [Arabidopsis thaliana] , gi|46397023|sp|Q9FJP3.1|RK29_ARATH RecName: Full=50S ribosomal protein L29, chloroplastic, AltName: Full=CL29, Flags: Precursor , gi|10178184|dbj|BAB11658.1| 50S ribosomal protein L29 [Arabidopsis thaliana] , gi|15028327|gb|AAK76640.1| putative 50S ribosomal protein L29 [Arabidopsis thaliana] , gi|19310703|gb|AAL85082…	111.161	140.784	152.398	141.199	136.386	74.0954	53.4216	52.0043	65.6579	61.2948	29.3961	30.2531	33.6073	35.569	32.2064	136.386
contig_1729	117.301	7.27076	0.0011298	scpl48	serine carboxypeptidase-like 48	"gi|15230577|ref|NP_190087.1|serine carboxypeptidase-like 48 [Arabidopsis thaliana] , gi|125987783|sp|Q56WF8.2|SCP48_ARATH RecName: Full=Serine carboxypeptidase-like 48, Flags: Precursor , gi|7671402|emb|CAB89316.1| carboxypeptidase precursor-like protein [Arabidopsis thaliana] , gi|15215796|gb|AAK91443.1| AT3g45010/F14D17_80 [Arabidopsis thaliana] , gi|20334786|gb|AAM16254.1| AT3g45010/F14D17_80…	23.2189	15.6336	17.2771	18.6943	18.706	168.801	174.154	123.876	77.1958	136.007	25.1113	28.5564	28.406	31.2779	28.3379	136.007
contig_11964	-116.707	-7.36184	0.00049552	FAD8	fatty acid desaturase 8	"gi|15239175|ref|NP_196177.1|fatty acid desaturase 8 [Arabidopsis thaliana] , gi|1345972|sp|P48622.1|FAD3D_ARATH RecName: Full=Temperature-sensitive sn-2 acyl-lipid omega-3 desaturase (ferredoxin), chloroplastic, AltName: Full=Temperature-sensitive omega-3 fatty acid desaturase 8, chloroplastic, Flags: Precursor , gi|13605712|gb|AAK32849.1|AF361837_1 AT5g05580/MOP10_12 [Arabidopsis thaliana] , gi…	180.719	111.721	114.407	133.362	135.052	70.4983	98.4105	78.271	103.014	87.5484	17.7388	21.1666	17.8288	16.6455	18.3449	135.052
contig_3229	-106.274	-4.73183	0.000110522	ATCSLA09	glucomannan 4-beta-mannosyltransferase 9	"gi|15237519|ref|NP_195996.1|glucomannan 4-beta-mannosyltransferase 9 [Arabidopsis thaliana] , gi|75181330|sp|Q9LZR3.1|CSLA9_ARATH RecName: Full=Glucomannan 4-beta-mannosyltransferase 9, AltName: Full=Cellulose synthase-like protein A9, Short=AtCslA9, AltName: Full=Glucomannan synthase, AltName: Full=Mannan synthase 9, AltName: Full=Protein RESISTANT TO AGROBACTERIUM TRANSFORMATION 4 , gi|7340661…	101.128	71.2284	81.7232	84.6801	84.6899	111.418	162.28	129.647	135.662	134.752	35.4289	27.9046	26.4202	24.1572	28.4777	134.752
contig_391	104.51	4.46065	0.000193762	AT3G22550	uncharacterized protein	"gi|22331260|ref|NP_188894.2|uncharacterized protein [Arabidopsis thaliana] , gi|20466496|gb|AAM20565.1| unknown protein [Arabidopsis thaliana] , gi|22136394|gb|AAM91275.1| unknown protein [Arabidopsis thaliana] , gi|332643131|gb|AEE76652.1| uncharacterized protein AT3G22550 [Arabidopsis thaliana]"	23.8489	26.6512	31.6957	38.6025	30.1996	168.286	107.5	147.101	115.952	134.71	144.786	122.933	134.846	123.403	131.492	134.71
contig_12615	-102.251	-4.19075	0.000180504	LEA14	putative desiccation-related protein LEA14	"gi|15223413|ref|NP_171654.1|putative desiccation-related protein LEA14 [Arabidopsis thaliana] , gi|62286902|sp|O03983.1|LEA14_ARATH RecName: Full=Probable desiccation-related protein LEA14 , gi|56554616|pdb|1XO8|A Chain A, Solution Structure Of At1g01470 From Arabidopsis Thaliana , gi|8920585|gb|AAF81307.1|AC061957_3 Contains similarity to a late embryogenesis abundant protein LEA14-A from Gossy…	141.151	113.496	121.096	161.445	134.297	125.834	125.353	90.8695	112.06	113.529	25.15	31.5036	33.9122	37.6183	32.046	134.297
contig_22955	-128.759	-27.7031	0.00244316		"dessication-related protein, putative"	"gi|21593191|gb|AAM65140.1|dessication-related protein, putative [Arabidopsis thaliana]"	95.0761	189.808	171.356	78.084	133.581	10.8282	32.8101	17.0163	18.0113	19.6665	2.5002	4.83631	4.33507	7.61596	4.82189	133.581
contig_346	-110.32	-6.25635	1.87372e-06	AT3G13620	POLYAMINE UPTAKE TRANSPORTER 4	"gi|18400079|ref|NP_566460.1|POLYAMINE UPTAKE TRANSPORTER 4 [Arabidopsis thaliana] , gi|75311177|sp|Q9LHN7.1|PHSC_ARATH RecName: Full=Probable polyamine transporter At3g13620 , gi|11994564|dbj|BAB02604.1| unnamed protein product [Arabidopsis thaliana] , gi|15810469|gb|AAL07122.1| unknown protein [Arabidopsis thaliana] , gi|332641862|gb|AEE75383.1| POLYAMINE UPTAKE TRANSPORTER 4 [Arabidopsis thali…	137.859	132.195	130.993	124.184	131.308	60.9208	43.4263	51.087	64.2329	54.9167	15.0708	24.2724	21.0426	23.5658	20.9879	131.308
contig_2358	122.919	18.5452	0.000137887	AT3G60690	SAUR-like auxin-responsive protein	"gi|15232400|ref|NP_191628.1|SAUR-like auxin-responsive protein [Arabidopsis thaliana] , gi|14190479|gb|AAK55720.1|AF380639_1 AT3g60690/T4C21_100 [Arabidopsis thaliana] , gi|7329679|emb|CAB82673.1| putative protein [Arabidopsis thaliana] , gi|15809736|gb|AAL06796.1| AT3g60690/T4C21_100 [Arabidopsis thaliana] , gi|332646576|gb|AEE80097.1| SAUR-like auxin-responsive protein [Arabidopsis thaliana]"	6.57527	6.18479	5.41146	9.85173	7.00581	43.7951	34.9243	28.6292	35.2909	35.6599	175.704	111.33	115.248	117.415	129.924	129.924
contig_1115	106.462	5.76441	6.06561e-05	AT3G19000	2-oxoglutarate (2OG) and Fe(II)-dependent oxygenase superfamily protein	"gi|18402079|ref|NP_566623.1|2-oxoglutarate (2OG) and Fe(II)-dependent oxygenase superfamily protein [Arabidopsis thaliana] , gi|9280317|dbj|BAB01696.1| oxylase-like protein [Arabidopsis thaliana] , gi|20466684|gb|AAM20659.1| unknown protein [Arabidopsis thaliana] , gi|23198196|gb|AAN15625.1| unknown protein [Arabidopsis thaliana] , gi|332642658|gb|AEE76179.1| 2-oxoglutarate (2OG) and Fe(II)-depe…	18.753	20.3835	30.0656	20.1789	22.3452	63.9149	57.1861	53.2275	54.4652	57.1984	160.908	117.097	123.278	113.945	128.807	128.807
contig_4148	-96.8181	-4.04108	5.17852e-05	AT5G26670	pectinacetylesterase family protein	"gi|42570541|ref|NP_850878.2|pectinacetylesterase family protein [Arabidopsis thaliana] , gi|75115354|sp|Q66GM8.1|PAE10_ARATH RecName: Full=Pectin acetylesterase 10, Flags: Precursor , gi|51536518|gb|AAU05497.1| At5g26670 [Arabidopsis thaliana] , gi|332006195|gb|AED93578.1| pectinacetylesterase family protein [Arabidopsis thaliana]"	107.576	80.2738	80.8335	89.8208	89.6261	110.451	137.427	123.934	142.807	128.655	38.0374	27.2028	33.7437	28.3631	31.8367	128.655
contig_23873	-126.122	-57.6796	0.00142051	AT2G37870	protease inhibitor/seed storage/lipid transfer protein (LTP) family protein	"gi|18404577|ref|NP_565872.1|protease inhibitor/seed storage/lipid transfer protein (LTP) family protein [Arabidopsis thaliana] , gi|15451110|gb|AAK96826.1| Unknown protein [Arabidopsis thaliana] , gi|18377476|gb|AAL66904.1| unknown protein [Arabidopsis thaliana] , gi|330254366|gb|AEC09460.1| protease inhibitor/seed storage/lipid transfer protein (LTP) family protein [Arabidopsis thaliana]"	181.057	76.6815	112.882	142.766	128.347	81.3447	70.1777	56.3244	60.4095	67.0641	0.82898	2.91846	1.66095	3.49228	2.22517	128.347
contig_5195	97.6497	4.18274	3.82875e-06	TBL36	protein TRICHOME BIREFRINGENCE-LIKE 36	"gi|18410028|ref|NP_566996.1|protein TRICHOME BIREFRINGENCE-LIKE 36 [Arabidopsis thaliana] , gi|75163888|sp|Q940H3.1|TBL36_ARATH RecName: Full=Protein trichome birefringence-like 36 , gi|15451108|gb|AAK96825.1| putative protein [Arabidopsis thaliana] , gi|20148379|gb|AAM10080.1| putative protein [Arabidopsis thaliana] , gi|332645684|gb|AEE79205.1| protein trichome birefringence-like 36 [Arabidops…	39.6017	34.741	37.6634	30.6128	35.6547	39.1561	34.3923	22.9312	26.2447	30.6811	112.916	132.868	136.02	131.519	128.331	128.331
contig_12018	-105.54	-5.67566	1.18702e-05	TIM9	mitochondrial import inner membrane translocase subunit Tim9	"gi|15231455|ref|NP_190240.1|mitochondrial import inner membrane translocase subunit Tim9 [Arabidopsis thaliana] , gi|12643936|sp|Q9XGX9.2|TIM9_ARATH RecName: Full=Mitochondrial import inner membrane translocase subunit TIM9, AltName: Full=Protein EMBRYO DEFECTIVE 2474 , gi|6523059|emb|CAB62326.1| small zinc finger-like protein TIM9 [Arabidopsis thaliana] , gi|15028235|gb|AAK76614.1| putative sma…	128.369	121.498	126.33	136.254	128.112	71.4538	58.0206	57.3438	89.4142	69.0581	22.7867	21.8562	21.8624	23.7837	22.5723	128.112
contig_5507	116.935	12.2437	4.55964e-05		AF410335_1AT5g60490/muf9_140	"gi|15294288|gb|AAK95321.1|AF410335_1AT5g60490/muf9_140 [Arabidopsis thaliana] , gi|23308259|gb|AAN18099.1| At5g60490/muf9_140 [Arabidopsis thaliana]"	11.0311	11.9543	9.73357	8.88124	10.4	60.1708	82.706	98.8437	60.9677	75.672	107.068	139.233	133.701	129.338	127.335	127.335
contig_3364	123.5	33.5231	3.34568e-06		unknown	gi|116830503|gb|ABK28209.1|unknown [Arabidopsis thaliana]	3.162	4.08183	2.74483	5.20055	3.7973	11.3024	4.74308	7.39602	8.16794	7.90237	103.128	135.524	138.886	131.651	127.297	127.297
contig_1759	123.04	34.3753	0.000162117		hypothetical protein	gi|3201617|gb|AAC20724.1|hypothetical protein [Arabidopsis thaliana]	4.30161	3.2733	3.3787	3.79266	3.68657	166.626	132.527	105.31	102.444	126.727	86.539	72.1228	79.4335	67.7517	76.4617	126.727
contig_720	107.739	6.92583	0.000461202		Strong similarity to lupeol synthase gb	gi|3152599|gb|AAC17080.1|Strong similarity to lupeol synthase gb|U49919 and cycloartenol synthase gb|U02555 from A. thaliana (the third gene with similar homology) [Arabidopsis thaliana]	21.6994	18.2524	11.836	20.9372	18.1812	87.4505	97.6445	79.9949	149.917	103.752	142.906	123.646	114.663	122.466	125.92	125.92
contig_10994	-97.5263	-4.53488	0.000343063	AT5G65650	uncharacterized protein	"gi|18424975|ref|NP_569015.1|uncharacterized protein [Arabidopsis thaliana] , gi|21537019|gb|AAM61360.1| unknown [Arabidopsis thaliana] , gi|27754375|gb|AAO22636.1| unknown protein [Arabidopsis thaliana] , gi|28394067|gb|AAO42441.1| unknown protein [Arabidopsis thaliana] , gi|51968712|dbj|BAD43048.1| putative protein [Arabidopsis thaliana] , gi|51971631|dbj|BAD44480.1| putative protein [Arabidops…	144.185	106.557	121.824	127.897	125.116	84.5482	94.4008	77.3714	131.096	96.8542	30.5328	26.573	24.7581	28.4949	27.5897	125.116
contig_5223	124.409	423.011	9.93984e-08		AF410335_1AT5g60490/muf9_140	"gi|15294288|gb|AAK95321.1|AF410335_1AT5g60490/muf9_140 [Arabidopsis thaliana] , gi|23308259|gb|AAN18099.1| At5g60490/muf9_140 [Arabidopsis thaliana]"	0.302795	0.647576	0.228831	0	0.294801	6.16873	0.556471	3.69412	3.33926	3.43965	121.292	128.45	132.78	116.294	124.704	124.704
contig_2602	109.444	9.556	6.1424e-05		EF106_ARATHRecName: Full=Ethylene-responsive transcription factor ERF106	"gi|75335632|sp|Q9LY05.1|EF106_ARATHRecName: Full=Ethylene-responsive transcription factor ERF106 , gi|7576196|emb|CAB87947.1| transcription factor-like protein [Arabidopsis thaliana] , gi|9759579|dbj|BAB11436.1| transcription factor-like protein [Arabidopsis thaliana] , gi|15529284|gb|AAK97736.1| AT5g07580/MBK20_1 [Arabidopsis thaliana] , gi|16974423|gb|AAL31137.1| AT5g07580/MBK20_1 [Arabidopsis…	14.7778	11.7173	14.1582	10.5127	12.7915	65.1218	29.1966	32.2844	31.6545	39.5643	147.319	111.723	112.986	116.914	122.235	122.235
contig_1206	99.076	5.29838	2.30711e-05	PDR12	ABC transporter G family member 40	"gi|15218218|ref|NP_173005.1|ABC transporter G family member 40 [Arabidopsis thaliana] , gi|75336094|sp|Q9M9E1.1|AB40G_ARATH RecName: Full=ABC transporter G family member 40, Short=ABC transporter ABCG.40, Short=AtABCG40, AltName: Full=Pleiotropic drug resistance protein 12 , gi|8072390|gb|AAF71978.1|AC013453_3 Putative ABC transporter [Arabidopsis thaliana] , gi|28144321|tpg|DAA00880.1| TPA_exp:…	21.7264	22.7864	23.312	24.3735	23.0496	89.5246	81.4985	83.951	54.6817	77.4139	114.616	124.322	132.133	117.431	122.126	122.126
contig_14830	-100.053	-5.55041	5.19577e-05	ELI3-2	cinnamyl alcohol dehydrogenase 8	"gi|15233643|ref|NP_195512.1|cinnamyl alcohol dehydrogenase 8 [Arabidopsis thaliana] , gi|1168730|sp|Q02972.1|CADH8_ARATH RecName: Full=Cinnamyl alcohol dehydrogenase 8, Short=AtCAD8, AltName: Full=NAD-dependent mannitol dehydrogenase 2 , gi|13605756|gb|AAK32871.1|AF361859_1 AT4g37990/F20D10_110 [Arabidopsis thaliana] , gi|16269|emb|CAA48026.1| Eli3-2 [Arabidopsis thaliana] , gi|4467105|emb|CAB37…	64.949	50.9352	75.9727	93.4749	71.333	112.325	132.904	123.108	119.826	122.041	29.4495	20.1009	20.1199	18.2803	21.9877	122.041
contig_16849	-119.178	-44.9324	0.000385433		acyl-activating enzyme 11	gi|29893231|gb|AAP03024.1|acyl-activating enzyme 11 [Arabidopsis thaliana]	88.8072	139.847	139.771	119.137	121.89	25.6855	35.6422	31.0797	81.497	43.4761	2.10663	2.47217	3.12168	3.15052	2.71275	121.89
contig_491	94.4807	4.51691	2.26826e-06	AT5G14880	potassium transporter 8	"gi|15241517|ref|NP_196992.1|potassium transporter 8 [Arabidopsis thaliana] , gi|38503205|sp|Q9M7J9.2|POT8_ARATH RecName: Full=Potassium transporter 8, Short=AtHAK8, Short=AtPOT8 , gi|9755756|emb|CAC01887.1| putative cation transport protein [Arabidopsis thaliana] , gi|332004702|gb|AED92085.1| potassium transporter 8 [Arabidopsis thaliana]"	27.074	26.9266	26.7131	26.7452	26.8647	58.8009	37.9852	49.1314	38.8333	46.1877	114.644	123.127	124.887	122.724	121.345	121.345
contig_1668	95.723	4.94576	2.07854e-06	EIN3	protein ethylene insensitive 3	"gi|15232362|ref|NP_188713.1|protein ethylene insensitive 3 [Arabidopsis thaliana] , gi|37078133|sp|O24606.1|EIN3_ARATH RecName: Full=Protein ETHYLENE INSENSITIVE 3 , gi|2224933|gb|AAC49749.1| ethylene-insensitive3 [Arabidopsis thaliana] , gi|2224935|gb|AAC49750.1| ethylene-insensitive3 [Arabidopsis thaliana] , gi|9294404|dbj|BAB02485.1| ethylene-insensitive3 [Arabidopsis thaliana] , gi|34333303|…	28.2424	22.4301	23.5787	22.7875	24.2597	59.9885	64.795	63.8109	51.2001	59.9486	109.326	120.092	122.941	127.572	119.983	119.983
contig_6873	114.328	27.4479	0.0033074	CCL	CCR-like protein	"gi|15231613|ref|NP_189308.1|CCR-like protein [Arabidopsis thaliana] , gi|14030709|gb|AAK53029.1|AF375445_1 AT3g26740/MLJ15_14 [Arabidopsis thaliana] , gi|15294248|gb|AAK95301.1|AF410315_1 AT3g26740/MLJ15_14 [Arabidopsis thaliana] , gi|15983472|gb|AAL11604.1|AF424610_1 AT3g26740/MLJ15_14 [Arabidopsis thaliana] , gi|1495269|emb|CAA66408.1| unnamed protein product [Arabidopsis thaliana] , gi|155073…	1.63778	8.52773	3.73137	3.39419	4.32277	58.3984	4.51483	49.4936	48.9371	40.336	55.7751	133.617	149.516	135.696	118.651	118.651
contig_2403	99.097	6.22354	1.96821e-05	AT1G68730	Zim17-type zinc finger protein	"gi|22330506|ref|NP_177040.2|Zim17-type zinc finger protein [Arabidopsis thaliana] , gi|5734707|gb|AAD49972.1|AC008075_5 F24J5.3 [Arabidopsis thaliana] , gi|12324143|gb|AAG52044.1|AC011914_14 putative transcription factor, 86360-87167 [Arabidopsis thaliana] , gi|225898066|dbj|BAH30365.1| hypothetical protein [Arabidopsis thaliana] , gi|332196712|gb|AEE34833.1| Zim17-type zinc finger protein [Arab…	19.9339	20.6597	17.1189	18.1724	18.9712	42.798	59.5899	57.8213	39.2919	49.8753	137.461	117.164	112.001	105.647	118.068	118.068
contig_10294	-95.2637	-5.32044	0.00199434	AT5G22930	uncharacterized protein	"gi|240256329|ref|NP_197684.4|uncharacterized protein [Arabidopsis thaliana] , gi|332005715|gb|AED93098.1| uncharacterized protein AT5G22930 [Arabidopsis thaliana]"	60.3871	55.8239	37.752	86.563	60.1315	101.741	93.2939	159.287	114.93	117.313	36.1035	18.4209	15.8191	17.8546	22.0495	117.313
contig_8973	-87.9502	-4.0133	0.00537707	AT3G43270	probable pectinesterase/pectinesterase inhibitor 32	"gi|30690925|ref|NP_189913.3|probable pectinesterase/pectinesterase inhibitor 32 [Arabidopsis thaliana] , gi|75335617|sp|Q9LXK7.1|PME32_ARATH RecName: Full=Probable pectinesterase/pectinesterase inhibitor 32, Includes: RecName: Full=Pectinesterase inhibitor 32, AltName: Full=Pectin methylesterase inhibitor 32, Includes: RecName: Full=Pectinesterase 32, Short=PE 32, AltName: Full=Pectin methyleste…	61.6879	26.3556	35.1805	45.7327	42.2392	81.0217	124.803	170.229	92.4963	117.138	40.1658	26.261	24.7297	25.5927	29.1873	117.138
contig_13842	114.667	48.4158	9.76027e-06	AT3G60310	uncharacterized protein	"gi|15232298|ref|NP_191590.1|uncharacterized protein [Arabidopsis thaliana] , gi|7576207|emb|CAB87868.1| putative protein [Arabidopsis thaliana] , gi|110742269|dbj|BAE99060.1| hypothetical protein [Arabidopsis thaliana] , gi|332646521|gb|AEE80042.1| uncharacterized protein AT3G60310 [Arabidopsis thaliana]"	2.769	2.20969	2.57673	2.1179	2.41833	134.025	109.979	93.7515	130.586	117.085	7.45642	8.9401	9.5343	12.0081	9.48473	117.085
contig_542	92.2978	4.72998	0.000715796	AT3G26510	PB1_UP2 domain-containing protein	"gi|15231568|ref|NP_189282.1|PB1_UP2 domain-containing protein [Arabidopsis thaliana] , gi|42570483|ref|NP_850632.2| PB1_UP2 domain-containing protein [Arabidopsis thaliana] , gi|42572541|ref|NP_974366.1| PB1_UP2 domain-containing protein [Arabidopsis thaliana] , gi|79607899|ref|NP_974365.2| PB1_UP2 domain-containing protein [Arabidopsis thaliana] , gi|48310174|gb|AAT41768.1| At3g26510 [Arabidops…	20.2697	24.3655	24.5111	29.8331	24.7449	143.359	74.0265	131.431	119.354	117.043	124.332	101.656	98.446	104.049	107.121	117.043
contig_10507	-106.391	-11.5122	0.000220761	PCS1	aspartic proteinase PCS1	"gi|15241713|ref|NP_195839.1|aspartic proteinase PCS1 [Arabidopsis thaliana] , gi|75181297|sp|Q9LZL3.1|PCS1L_ARATH RecName: Full=Aspartic proteinase PCS1, AltName: Full=Aspartic protease 38, Short=AtASP38, AltName: Full=Protein EMBRYO DEFECTIVE 24, AltName: Full=Protein PROMOTION OF CELL SURVIVAL 1, Flags: Precursor , gi|7340693|emb|CAB82992.1| putative protein [Arabidopsis thaliana] , gi|5089717…	133.449	101.444	108.891	122.261	116.511	83.6661	101.374	91.946	145.236	105.555	8.3286	10.8753	9.78311	11.4956	10.1206	116.511
contig_17734	-102.741	-9.23273	4.82732e-05	OMT1	caffeic acid/5-hydroxyferulic acid O-methyltransferase	"gi|15239571|ref|NP_200227.1|caffeic acid/5-hydroxyferulic acid O-methyltransferase [Arabidopsis thaliana] , gi|24212073|sp|Q9FK25.1|OMT1_ARATH RecName: Full=Flavone 3'-O-methyltransferase 1, Short=AtOMT1, AltName: Full=Caffeate O-methyltransferase 1, AltName: Full=Quercetin 3'-O-methyltransferase 1 , gi|10178165|dbj|BAB11578.1| O-methyltransferase [Arabidopsis thaliana] , gi|17065522|gb|AAL32915…	99.0171	136.305	119.628	105.931	115.22	20.8113	40.8576	18.8839	47.9797	32.1332	10.8427	11.186	14.2741	13.6154	12.4796	115.22
contig_662	93.085	5.28343	4.01307e-05	OMT1	caffeic acid/5-hydroxyferulic acid O-methyltransferase	"gi|15239571|ref|NP_200227.1|caffeic acid/5-hydroxyferulic acid O-methyltransferase [Arabidopsis thaliana] , gi|24212073|sp|Q9FK25.1|OMT1_ARATH RecName: Full=Flavone 3'-O-methyltransferase 1, Short=AtOMT1, AltName: Full=Caffeate O-methyltransferase 1, AltName: Full=Quercetin 3'-O-methyltransferase 1 , gi|10178165|dbj|BAB11578.1| O-methyltransferase [Arabidopsis thaliana] , gi|17065522|gb|AAL32915…	21.5494	20.9689	19.7576	24.6498	21.7314	118.001	133.666	107.154	100.444	114.816	87.4263	77.0168	70.343	61.9945	74.1952	114.816
contig_295	112.345	58.2659	2.4804e-06	AT3G25570	S-adenosylmethionine decarboxylase	"gi|15230853|ref|NP_189184.1|S-adenosylmethionine decarboxylase [Arabidopsis thaliana] , gi|334185621|ref|NP_001189972.1| S-adenosylmethionine decarboxylase [Arabidopsis thaliana] , gi|75274025|sp|Q9LSU6.1|DCAM3_ARATH RecName: Full=S-adenosylmethionine decarboxylase proenzyme 3, Short=AdoMetDC3, Contains: RecName: Full=S-adenosylmethionine decarboxylase 1 alpha chain, Contains: RecName: Full=S-ad…	2.09784	1.96382	2.46217	1.32345	1.96182	12.7918	10.5146	15.3902	14.4462	13.2857	134.148	104.658	110.84	107.583	114.307	114.307
contig_12387	-99.2714	-7.63152	0.000368241	AT1G78950	beta-amyrin synthase	"gi|22330734|ref|NP_178016.2|beta-amyrin synthase [Arabidopsis thaliana] , gi|224493173|sp|B6EXY6.2|LUP4_ARATH RecName: Full=Beta-amyrin synthase, Short=AtBAS, AltName: Full=Lupeol synthase 4, Short=AtLUP4 , gi|332198062|gb|AEE36183.1| beta-amyrin synthase [Arabidopsis thaliana]"	98.1084	71.3346	93.733	93.5843	89.1901	88.4341	138.234	93.1865	137.109	114.241	16.5025	11.5119	15.5337	16.3304	14.9696	114.241
contig_9614	-87.6531	-4.37832	0.000355938	ENODL22	early nodulin-like protein 22	"gi|15220846|ref|NP_173222.1|early nodulin-like protein 22 [Arabidopsis thaliana] , gi|9665058|gb|AAF97260.1|AC034106_3 Contains similarity to blue copper-binding protein III from Arabidopsis thaliana gb|U65650 and contains a Plastocyanin-like PF|02298 domain [Arabidopsis thaliana] , gi|50897198|gb|AAT85738.1| At1g17800 [Arabidopsis thaliana] , gi|51972100|gb|AAU15154.1| At1g17800 [Arabidopsis th…	119.044	143.481	90.1596	101.711	113.599	44.4303	22.2404	32.0678	54.3533	38.273	23.7176	26.9457	24.2185	28.9013	25.9458	113.599
contig_7666	-95.9766	-6.55209	0.000356652	RALFL33	protein ralf-like 33	"gi|18414528|ref|NP_567476.1|protein ralf-like 33 [Arabidopsis thaliana] , gi|75154623|sp|Q8L9P8.1|RLF33_ARATH RecName: Full=Protein RALF-like 33, Flags: Precursor , gi|21593878|gb|AAM65845.1| RALF precursor [Arabidopsis thaliana] , gi|98961053|gb|ABF59010.1| At4g15800 [Arabidopsis thaliana] , gi|110742196|dbj|BAE99025.1| hypothetical protein [Arabidopsis thaliana] , gi|332658253|gb|AEE83653.1| p…	88.6606	73.8309	59.1334	102.307	80.9829	83.7487	114.515	131.598	123.191	113.263	16.7264	16.0469	19.5275	16.8453	17.2866	113.263
contig_2562	90.0459	4.94897	0.000146589	AT1G19660	putative wound-responsive protein	"gi|18394770|ref|NP_564093.1|putative wound-responsive protein [Arabidopsis thaliana] , gi|79318202|ref|NP_001031068.1| putative wound-responsive protein [Arabidopsis thaliana] , gi|75163152|sp|Q93VH2.1|BBD2_ARATH RecName: Full=Bifunctional nuclease 2, Short=AtBBD2 , gi|14334686|gb|AAK59521.1| unknown protein [Arabidopsis thaliana] , gi|16323388|gb|AAL15188.1| unknown protein [Arabidopsis thalian…	26.5902	22.6124	21.4379	20.5689	22.8024	93.5951	71.4109	71.6647	53.7745	72.6113	133.936	105.672	111.642	100.143	112.848	112.848
contig_6726	97.8573	7.63957	0.00024342	TIL	temperature-induced lipocalin TIL1	"gi|15242942|ref|NP_200615.1|temperature-induced lipocalin TIL1 [Arabidopsis thaliana] , gi|75262454|sp|Q9FGT8.1|TIL_ARATH RecName: Full=Temperature-induced lipocalin-1, Short=AtTIL1 , gi|9759532|dbj|BAB10998.1| outer membrane lipoprotein-like [Arabidopsis thaliana] , gi|17065426|gb|AAL32867.1| outer membrane lipoprotein-like [Arabidopsis thaliana] , gi|20148567|gb|AAM10174.1| outer membrane lipo…	13.7372	12.257	17.9988	14.961	14.7385	149.766	115.251	98.8272	86.5385	112.596	39.3061	24.0304	26.7931	24.9645	28.7735	112.596
contig_2801	95.4099	6.90703	0.00013575	AT4G10265	putative wound-responsive protein	"gi|30681389|ref|NP_849355.1|putative wound-responsive protein [Arabidopsis thaliana] , gi|26450739|dbj|BAC42478.1| unknown protein [Arabidopsis thaliana] , gi|28416769|gb|AAO42915.1| At4g10262 [Arabidopsis thaliana] , gi|332657461|gb|AEE82861.1| putative wound-responsive protein [Arabidopsis thaliana]"	23.2783	7.69238	11.2699	22.367	16.1519	76.0436	79.5449	50.476	44.2445	62.5773	128.919	112.52	103.327	101.482	111.562	111.562
contig_1946	100.814	10.3852	0.000104241	ALN	allantoinase	"gi|18412757|ref|NP_567276.1|allantoinase [Arabidopsis thaliana] , gi|75249790|sp|Q94AP0.1|ALN_ARATH RecName: Full=Allantoinase, Short=AtALN , gi|15028089|gb|AAK76575.1| unknown protein [Arabidopsis thaliana] , gi|21281139|gb|AAM44996.1| unknown protein [Arabidopsis thaliana] , gi|332657048|gb|AEE82448.1| allantoinase [Arabidopsis thaliana]"	11.7946	8.55316	9.52823	13.0914	10.7418	37.1839	36.4752	27.4454	25.3483	31.6132	145.781	98.684	109.102	92.6584	111.556	111.556
contig_1902	88.9803	5.03566	1.51802e-05	AT2G40130	protein SMAX1-like 8	"gi|18405278|ref|NP_030558.1|protein SMAX1-like 8 [Arabidopsis thaliana] , gi|15450731|gb|AAK96637.1| At2g40130/T7M7.2 [Arabidopsis thaliana] , gi|20334718|gb|AAM16220.1| At2g40130/T7M7.2 [Arabidopsis thaliana] , gi|330254691|gb|AEC09785.1| Double Clp-N motif-containing P-loop nucleoside triphosphate hydrolases superfamily protein [Arabidopsis thaliana]"	21.6633	27.16	19.5976	19.7732	22.0485	50.2925	35.4684	29.3154	21.6072	34.1709	98.6946	113.339	120.78	111.301	111.029	111.029
contig_8893	-94.2667	-7.36086	1.18588e-06	CAD9	putative cinnamyl alcohol dehydrogenase 9	"gi|15235022|ref|NP_195643.1|putative cinnamyl alcohol dehydrogenase 9 [Arabidopsis thaliana] , gi|148887169|sp|P42734.2|CADH9_ARATH RecName: Full=Probable cinnamyl alcohol dehydrogenase 9, Short=AtCAD9 , gi|13877595|gb|AAK43875.1|AF370498_1 cinnamyl-alcohol dehydrogenase CAD1 [Arabidopsis thaliana] , gi|4914445|emb|CAB43648.1| cinnamyl-alcohol dehydrogenase CAD1 [Arabidopsis thaliana] , gi|72709…	98.0747	108.578	113.682	116.011	109.086	51.644	59.3634	52.5777	58.6371	55.5556	13.9197	14.8107	14.4769	16.0718	14.8198	109.086
contig_14426	106.106	52.3017	0.00719374	AT1G24620	putative calcium-binding protein CML25	"gi|15221781|ref|NP_173866.1|putative calcium-binding protein CML25 [Arabidopsis thaliana] , gi|75334522|sp|Q9FYK2.1|CML25_ARATH RecName: Full=Probable calcium-binding protein CML25, AltName: Full=Calmodulin-like protein 25 , gi|9743349|gb|AAF97973.1|AC000103_23 F21J9.28 [Arabidopsis thaliana] , gi|91805849|gb|ABE65653.1| polcalcin [Arabidopsis thaliana] , gi|332192433|gb|AEE30554.1| putative cal…	0.71343	4.56793	1.72232	1.26945	2.06828	4.30209	1.31113	5.43994	10.1327	5.29647	21.9958	131.111	131.714	147.879	108.175	108.175
contig_4357	-83.7093	-4.46154	0.000369743	TIM8	translocase inner membrane subunit 8	"gi|15241279|ref|NP_199894.1|translocase inner membrane subunit 8 [Arabidopsis thaliana] , gi|12230183|sp|Q9XGY4.1|TIM8_ARATH RecName: Full=Mitochondrial import inner membrane translocase subunit TIM8 , gi|5107155|gb|AAD39990.1|AF150083_1 small zinc finger-like protein [Arabidopsis thaliana] , gi|9758528|dbj|BAB08904.1| small zinc finger-like protein [Arabidopsis thaliana] , gi|21592903|gb|AAM648…	90.0387	111.08	103.202	127.248	107.892	59.0141	30.4743	28.3202	63.815	45.4059	15.2508	23.269	28.3249	29.886	24.1827	107.892
contig_2502	87.1362	5.44026	4.33644e-05	AT4G05160	4-coumarate--CoA ligase-like 7	"gi|15234634|ref|NP_192425.1|4-coumarate--CoA ligase-like 7 [Arabidopsis thaliana] , gi|75311763|sp|Q9M0X9.1|4CLL7_ARATH RecName: Full=4-coumarate--CoA ligase-like 7, AltName: Full=4-coumarate--CoA ligase isoform 6, Short=At4CL6 , gi|7267275|emb|CAB81058.1| 4-coumarate--CoA ligase-like protein [Arabidopsis thaliana] , gi|20258834|gb|AAM13899.1| putative 4-coumarate--CoA ligase [Arabidopsis thalia…	21.1788	17.4876	18.7963	21.0338	19.6241	69.7517	66.1347	58.0819	49.9003	60.9671	128.642	97.5759	99.251	101.572	106.76	106.76
contig_5936	84.2151	4.77684	0.0216808	AT4G33550	bifunctional inhibitor/lipid-transfer protein/seed storage 2S albumin superfamily protein	"gi|145334215|ref|NP_001078488.1|bifunctional inhibitor/lipid-transfer protein/seed storage 2S albumin superfamily protein [Arabidopsis thaliana] , gi|3549657|emb|CAA20568.1| putative protein [Arabidopsis thaliana] , gi|7270303|emb|CAB80072.1| putative protein [Arabidopsis thaliana] , gi|332660845|gb|AEE86245.1| bifunctional inhibitor/lipid-transfer protein/seed storage 2S albumin superfamily pro…	43.8508	10.8633	15.115	19.3621	22.2978	77.9468	157.307	47.4714	143.326	106.513	50.4162	16.8119	12.6153	16.5514	24.0987	106.513
contig_3462	-80.53	-4.17549	3.07097e-06	AT4G24130	uncharacterized protein	"gi|15233705|ref|NP_194144.1|uncharacterized protein [Arabidopsis thaliana] , gi|2262104|gb|AAB63612.1| unknown protein [Arabidopsis thaliana] , gi|5668641|emb|CAB51656.1| putative protein [Arabidopsis thaliana] , gi|7269262|emb|CAB81331.1| putative protein [Arabidopsis thaliana] , gi|26451413|dbj|BAC42806.1| unknown protein [Arabidopsis thaliana] , gi|30793805|gb|AAP40355.1| unknown protein [Ara…	102.884	105.505	102.71	112.461	105.89	56.5383	70.8785	67.0824	73.5009	67	26.7384	24.7519	21.0938	28.8552	25.3598	105.89
contig_12255	-80.3484	-4.18892	2.07696e-05	H2AXA	putative histone H2AXa	"gi|15223948|ref|NP_172363.1|putative histone H2AXa [Arabidopsis thaliana] , gi|75276926|sp|O04848.1|H2AXA_ARATH RecName: Full=Probable histone H2AXa, AltName: Full=HTA5 , gi|15724304|gb|AAL06545.1|AF412092_1 At1g08880/F7G19_24 [Arabidopsis thaliana] , gi|1922944|gb|AAB70416.1| Strong similarity to Picea histone H2A (gb|X67819). ESTs gb|ATTS3874,gb|T46627,gb|T14194 come from this gene [Arabidopsi…	101.07	108.504	96.0814	116.523	105.545	53.3536	32.1184	42.9814	56.3481	46.2004	22.7111	24.7858	25.3426	27.9449	25.1961	105.545
contig_10535	-86.4485	-5.67944	0.0348648	EXO	protein EXORDIUM	"gi|15236667|ref|NP_192634.1|protein EXORDIUM [Arabidopsis thaliana] , gi|75216040|sp|Q9ZPE7.1|EXO_ARATH RecName: Full=Protein EXORDIUM, Flags: Precursor , gi|20271142|gb|AAM18526.1|AF496655_1 cell cycle-related protein [Arabidopsis thaliana] , gi|4325369|gb|AAD17365.1| T3H13.3 gene product [Arabidopsis thaliana] , gi|7267537|emb|CAB78019.1| putative phi-1-like phosphate-induced protein [Arabidop…	85.7588	84.917	62.2414	186.773	104.923	57.4583	102.091	91.5649	88.0652	84.7948	31.5589	12.1157	15.5444	14.6776	18.4741	104.923
contig_1014	94.9034	10.7369	1.89451e-05	AT1G54070	Dormancy/auxin associated family protein	"gi|15221029|ref|NP_175809.1|Dormancy/auxin associated family protein [Arabidopsis thaliana] , gi|1027923606|sp|F4HV65.1|DRMH4_ARATH RecName: Full=Dormancy-associated protein homolog 4, AltName: Full=DRM1 homolog 4 , gi|332194922|gb|AEE33043.1| Dormancy/auxin associated family protein [Arabidopsis thaliana]"	7.95859	11.4467	11.607	7.97499	9.74682	17.1759	24.7191	19.6959	18.6641	20.0637	130.206	94.4411	99.2945	94.6595	104.65	104.65
contig_11005	-78.4851	-4.01431	4.72698e-07		At4g11080	"gi|45935025|gb|AAS79547.1|At4g11080 [Arabidopsis thaliana] , gi|46367464|emb|CAG25858.1| hypothetical protein [Arabidopsis thaliana]"	106.965	106.86	107.331	96.9344	104.523	30.2407	33.9443	29.6204	34.7815	32.1467	21.5288	29.4435	26.1425	27.035	26.0375	104.523
contig_9985	-82.7347	-5.37236	0.000326013	RIP2	ROP interactive partner 4	"gi|145337709|ref|NP_177964.2|ROP interactive partner 4 [Arabidopsis thaliana] , gi|374095407|sp|Q9M9F9.2|ICR4_ARATH RecName: Full=Interactor of constitutive active ROPs 4, AltName: Full=ROP-interactive partner 4 , gi|332197984|gb|AEE36105.1| ROP interactive partner 4 [Arabidopsis thaliana]"	88.1009	88.3382	102.225	127.964	101.657	60.3283	54.2566	69.4741	86.4377	67.6242	15.8519	20.3072	19.2619	20.2679	18.9222	101.657
contig_10090	-80.5106	-4.97017	4.43749e-05	AT2G40590	40S ribosomal protein S26-1	"gi|15226715|ref|NP_181591.1|40S ribosomal protein S26-1 [Arabidopsis thaliana] , gi|3123279|sp|P49206.2|RS261_ARATH RecName: Full=40S ribosomal protein S26-1 , gi|2651298|gb|AAB87578.1| 40S ribosomal protein S26 [Arabidopsis thaliana] , gi|22022538|gb|AAM83227.1| At2g40590/T2P4.6 [Arabidopsis thaliana] , gi|24111313|gb|AAN46780.1| At2g40590/T2P4.6 [Arabidopsis thaliana] , gi|330254758|gb|AEC0985…	112.621	88.7384	100.312	101.486	100.79	61.9886	38.7311	37.9189	56.2198	48.7146	19.4211	20.1013	25.9414	15.6518	20.2789	100.79
contig_4231	-83.5193	-6.12271	0.000561264	AT1G73620	pathogenesis-related thaumatin-like protein	"gi|15219508|ref|NP_177503.1|pathogenesis-related thaumatin-like protein [Arabidopsis thaliana] , gi|12324220|gb|AAG52086.1|AC012679_24 thaumatin-like protein, 9376-10898 [Arabidopsis thaliana] , gi|332197365|gb|AEE35486.1| pathogenesis-related thaumatin-like protein [Arabidopsis thaliana]"	137.976	95.7966	91.6859	73.8333	99.823	30.9183	35.2699	30.1376	36.4469	33.1931	18.1496	15.7529	15.0444	16.268	16.3037	99.823
contig_3167	91.0685	11.4648	0.0043451	AT4G33040	glutaredoxin-C6	"gi|15234046|ref|NP_195030.1|glutaredoxin-C6 [Arabidopsis thaliana] , gi|119370639|sp|Q8L9S3.2|GRXC6_ARATH RecName: Full=Glutaredoxin-C6, Short=AtGrxC6, AltName: Full=Protein ROXY 21 , gi|3688185|emb|CAA21213.1| putative protein [Arabidopsis thaliana] , gi|7270251|emb|CAB80021.1| putative protein [Arabidopsis thaliana] , gi|18377674|gb|AAL66987.1| unknown protein [Arabidopsis thaliana] , gi|20258…	14.5026	7.53032	6.26891	6.5077	8.70238	25.027	40.2871	33.0469	20.6819	29.7607	160.325	74.6521	88.4241	75.6827	99.7709	99.7709
contig_2742	87.6795	8.48422	8.95737e-05	AT1G55760	BTB/POZ domain-containing protein	"gi|15222771|ref|NP_175972.1|BTB/POZ domain-containing protein [Arabidopsis thaliana] , gi|75271590|sp|Q680K8.1|Y1576_ARATH RecName: Full=BTB/POZ domain-containing protein At1g55760 , gi|51969392|dbj|BAD43388.1| unknown protein [Arabidopsis thaliana] , gi|51969860|dbj|BAD43622.1| unknown protein [Arabidopsis thaliana] , gi|63147370|gb|AAY34158.1| At1g55760 [Arabidopsis thaliana] , gi|332195173|gb…	14.0224	12.4059	9.76856	10.6641	11.7152	115.601	106.26	91.8115	83.9058	99.3947	113.578	79.2209	82.4293	82.3006	89.3822	99.3947
contig_9345	-85.5864	-7.26299	1.18588e-06		sulfate transporter	gi|2285885|dbj|BAA21657.1|sulfate transporter [Arabidopsis thaliana]	81.898	72.8106	74.1172	85.9872	78.7032	97.9168	96.1057	95.7666	107.218	99.2518	12.5112	15.0526	14.7941	12.3037	13.6654	99.2518
contig_4087	78.5896	4.82614	0.00606441	CPC	transcription factor CPC	"gi|15225977|ref|NP_182164.1|transcription factor CPC [Arabidopsis thaliana] , gi|75317955|sp|O22059.1|CPC_ARATH RecName: Full=Transcription factor CPC, AltName: Full=Protein CAPRICE , gi|2346966|dbj|BAA21917.1| CPC [Arabidopsis thaliana] , gi|4559383|gb|AAD23043.1| putative MYB family transcription factor [Arabidopsis thaliana] , gi|18491257|gb|AAL69453.1| At2g46410/F11C10.10 [Arabidopsis thalia…	17.6447	19.0466	18.1932	27.2761	20.5402	141.932	55.5455	93.479	105.562	99.1298	58.0933	71.9241	79.5924	79.2568	72.2166	99.1298
contig_479	95.7483	29.7046	0.00186838		NAC domain containing protein 2	"gi|15232606|ref|NP_188170.1|NAC domain containing protein 2 [Arabidopsis thaliana] , gi|75273137|sp|Q9LD44.1|NAC56_ARATH RecName: Full=NAC transcription factor 56, Short=AtNAC056, AltName: Full=NAC domain-containing protein 2, Short=AtNAC2, AltName: Full=Protein NAC-REGULATED SEED MORPHOLOGY 1 , gi|7021736|gb|AAF35417.1| putative jasmonic acid regulatory protein [Arabidopsis thaliana] , gi|12060…	3.32709	3.8763	2.7768	3.36237	3.33564	43.395	17.4232	23.8606	16.9748	25.4134	152.668	82.4275	86.2819	74.9589	99.0839	99.0839
contig_14098	-86.1246	-7.64873	0.000122985	AT5G05340	peroxidase 52	"gi|15239075|ref|NP_196153.1|peroxidase 52 [Arabidopsis thaliana] , gi|26397801|sp|Q9FLC0.1|PER52_ARATH RecName: Full=Peroxidase 52, Short=Atperox P52, AltName: Full=ATP49, Flags: Precursor , gi|10176746|dbj|BAB09977.1| peroxidase [Arabidopsis thaliana] , gi|17529072|gb|AAL38746.1| putative peroxidase [Arabidopsis thaliana] , gi|332003478|gb|AED90861.1| peroxidase 52 [Arabidopsis thaliana]"	96.3114	67.8644	92.7831	81.2753	84.5585	86.7095	125.188	95.7399	88.6751	99.0781	14.4045	12.2989	13.2	11.9107	12.9535	99.0781
contig_4709	-80.6333	-5.3929	1.14853e-05	PCNA2	proliferating cell nuclear antigen 2	"gi|15227564|ref|NP_180517.1|proliferating cell nuclear antigen 2 [Arabidopsis thaliana] , gi|6225833|sp|Q9ZW35.1|PCNA2_ARATH RecName: Full=Proliferating cell nuclear antigen 2, Short=PCNA 2 , gi|3980379|gb|AAC95182.1| putative proliferating cell nuclear antigen, PCNA [Arabidopsis thaliana] , gi|117958995|gb|ABK59695.1| At2g29570 [Arabidopsis thaliana] , gi|155675857|gb|ABU25234.1| proliferating …	104.769	89.0861	95.5584	106.541	98.9886	37.1684	28.133	20.1351	42.4607	31.9743	20.9762	17.8172	14.0677	20.5602	18.3553	98.9886
contig_1694	78.8723	5.02301	0.00015259	AT3G19990	uncharacterized protein	"gi|15231007|ref|NP_188633.1|uncharacterized protein [Arabidopsis thaliana] , gi|63003792|gb|AAY25425.1| At3g19990 [Arabidopsis thaliana] , gi|111074436|gb|ABH04591.1| At3g19990 [Arabidopsis thaliana] , gi|332642795|gb|AEE76316.1| uncharacterized protein AT3G19990 [Arabidopsis thaliana]"	18.6525	21.6883	21.4857	16.5947	19.6053	65.3121	37.7461	67.2129	36.2281	51.6248	85.8638	102.237	97.0113	108.798	98.4776	98.4776
contig_7590	-74.7421	-4.18472	5.98756e-05		"endo-beta-1,4-glucanase, putative"	"gi|21554370|gb|AAM63477.1|endo-beta-1,4-glucanase, putative [Arabidopsis thaliana]"	98.567	83.1948	90.9952	120.087	98.211	81.205	95.4	86.5812	86.1991	87.3463	25.0618	22.4148	23.1788	23.2204	23.4689	98.211
contig_12901	-74.3995	-4.24581	1.02934e-05		hypothetical protein	gi|7269685|emb|CAB79633.1|hypothetical protein [Arabidopsis thaliana]	88.283	99.9049	97.9772	103.12	97.3212	34.1952	20.8148	25.448	44.1079	31.1415	22.5554	24.1101	20.903	24.1182	22.9217	97.3212
contig_3139	96.5875	298.68	8.74876e-07	AT1G13130	Cellulase (glycosyl hydrolase family 5) protein	"gi|42562033|ref|NP_172772.2|Cellulase (glycosyl hydrolase family 5) protein [Arabidopsis thaliana] , gi|51536480|gb|AAU05478.1| At1g13130 [Arabidopsis thaliana] , gi|332190852|gb|AEE28973.1| Cellulase (glycosyl hydrolase family 5) protein [Arabidopsis thaliana]"	0.0790948	1.08072	0.0747179	0.0633321	0.324467	19.3166	2.1077	12.062	9.11914	10.6514	102.104	93.4218	101.3	90.8217	96.9119	96.9119
contig_11969	-73.8351	-4.23467	8.1144e-05	AT1G48350	50S ribosomal protein L18/L5e family protein	"gi|15221153|ref|NP_175268.1|50S ribosomal protein L18/L5e family protein [Arabidopsis thaliana] , gi|73621536|sp|Q9SX68.1|RK18_ARATH RecName: Full=50S ribosomal protein L18, chloroplastic, AltName: Full=CL18, Flags: Precursor , gi|5733872|gb|AAD49760.1|AC007932_8 Similar to 50S Ribosomal protein L18 from Thermotoga maritima gb|AE001798. ESTs gb|AI993387, gb|T75951 and gb|T22182 come from this ge…	76.1301	109.33	102.605	98.5805	96.6613	51.3381	35.4022	34.1468	45.4313	41.5796	21.591	18.4383	23.9881	27.2872	22.8262	96.6613
contig_1953	83.7913	7.58082	0.000309565	AT5G62865	uncharacterized protein	"gi|334188587|ref|NP_001190601.1|uncharacterized protein [Arabidopsis thaliana] , gi|10177465|dbj|BAB10856.1| unnamed protein product [Arabidopsis thaliana] , gi|26450527|dbj|BAC42376.1| unknown protein [Arabidopsis thaliana] , gi|332010283|gb|AED97666.1| uncharacterized protein AT5G62865 [Arabidopsis thaliana]"	15.3708	9.99784	9.7508	15.8112	12.7327	97.7987	88.4559	78.4918	65.0522	82.4497	124.528	91.4957	75.0823	94.9899	96.524	96.524
contig_4036	-78.1547	-5.27815	5.22506e-05	AT4G18100	60S ribosomal protein L32-1	"gi|15236757|ref|NP_193544.1|60S ribosomal protein L32-1 [Arabidopsis thaliana] , gi|27735239|sp|P49211.2|RL321_ARATH RecName: Full=60S ribosomal protein L32-1 , gi|5816996|emb|CAB53651.1| ribosomal protein L32-like protein [Arabidopsis thaliana] , gi|7268562|emb|CAB78812.1| ribosomal protein L32-like protein [Arabidopsis thaliana] , gi|15982917|gb|AAL09805.1| AT4g18100/F15J5_70 [Arabidopsis thal…	88.3089	93.2142	105.84	98.3294	96.423	50.7794	46.5906	40.2928	72.912	52.6437	17.3248	17.1286	19.5317	19.0883	18.2683	96.423
contig_5126	88.5044	12.8768	1.71799e-05	AT5G65140	probable trehalose-phosphate phosphatase J	"gi|42568786|ref|NP_201319.2|probable trehalose-phosphate phosphatase J [Arabidopsis thaliana] , gi|75105177|sp|Q5HZ05.1|TPPJ_ARATH RecName: Full=Probable trehalose-phosphate phosphatase J, Short=AtTPPJ, AltName: Full=Trehalose 6-phosphate phosphatase , gi|57222120|gb|AAW38967.1| At5g65140 [Arabidopsis thaliana] , gi|57222226|gb|AAW39020.1| At5g65140 [Arabidopsis thaliana] , gi|62320350|dbj|BAD94…	8.92655	10.1808	5.17092	5.52927	7.45188	34.4884	25.3814	33.5912	22.3382	28.9498	76.2562	102.328	108.015	97.225	95.9562	95.9562
contig_5406	90.4607	17.7127	8.74876e-07	STH2	B-box zinc finger transcription factor BBX21	"gi|15222289|ref|NP_177686.1|B-box zinc finger transcription factor BBX21 [Arabidopsis thaliana] , gi|17433066|sp|Q9LQZ7.1|BBX21_ARATH RecName: Full=B-box zinc finger protein 21, Short=AtBBX21, AltName: Full=Protein LONG HYPOCOTYL UNDER SHADE, AltName: Full=Protein SALT TOLERANCE HOMOLOG 2 , gi|9369377|gb|AAF87126.1|AC006434_22 F10A5.24 [Arabidopsis thaliana] , gi|225898084|dbj|BAH30374.1| hypoth…	5.34229	4.37035	5.01908	6.91901	5.41268	44.7513	28.7564	35.7824	29.804	34.7735	93.938	95.1712	94.3967	99.9874	95.8733	95.8733
contig_21575	-94.2522	-66.7144	6.33561e-05	sks5	SKU5-like 5 protein	"gi|15222981|ref|NP_177743.1|SKU5-like 5 protein [Arabidopsis thaliana] , gi|6573725|gb|AAF17645.1|AC009978_21 T23E18.10 [Arabidopsis thaliana] , gi|222423158|dbj|BAH19558.1| AT1G76160 [Arabidopsis thaliana] , gi|332197683|gb|AEE35804.1| SKU5-like 5 protein [Arabidopsis thaliana]"	25.3074	13.4828	6.80198	22.0162	16.9021	68.4302	95.1596	114.147	105.009	95.6865	1.41066	1.75678	1.21131	1.35834	1.43427	95.6865
contig_17320	-87.6744	-12.072	1.0861e-05	AT2G14095	uncharacterized protein	"gi|18397433|ref|NP_565361.1|uncharacterized protein [Arabidopsis thaliana] , gi|20198188|gb|AAM15449.1| Expressed protein [Arabidopsis thaliana] , gi|330251185|gb|AEC06279.1| uncharacterized protein AT2G14095 [Arabidopsis thaliana]"	93.4421	105.066	91.5384	92.3248	95.5929	46.308	73.2387	52.742	53.7061	56.4987	7.97085	7.47098	7.44076	8.79162	7.91855	95.5929
contig_6046	-83.9216	-8.6215	0.000188183	GH9B8	glycosyl hydrolase 9B8	"gi|15225764|ref|NP_180858.1|glycosyl hydrolase 9B8 [Arabidopsis thaliana] , gi|75219500|sp|O48766.1|GUN11_ARATH RecName: Full=Endoglucanase 11, AltName: Full=Endo-1,4-beta glucanase 11, Flags: Precursor , gi|2702268|gb|AAB91971.1| putative glucanase [Arabidopsis thaliana] , gi|17064726|gb|AAL32517.1| putative glucanse [Arabidopsis thaliana] , gi|31711936|gb|AAP68324.1| At2g32990 [Arabidopsis tha…	113.113	79.983	88.081	98.5541	94.9327	45.4129	79.4227	52.8898	73.8777	62.9008	11.3066	9.87239	9.7669	13.0988	11.0112	94.9327
contig_12081	-81.5207	-7.23099	0.000460305	GH9B8	glycosyl hydrolase 9B8	"gi|15225764|ref|NP_180858.1|glycosyl hydrolase 9B8 [Arabidopsis thaliana] , gi|75219500|sp|O48766.1|GUN11_ARATH RecName: Full=Endoglucanase 11, AltName: Full=Endo-1,4-beta glucanase 11, Flags: Precursor , gi|2702268|gb|AAB91971.1| putative glucanase [Arabidopsis thaliana] , gi|17064726|gb|AAL32517.1| putative glucanse [Arabidopsis thaliana] , gi|31711936|gb|AAP68324.1| At2g32990 [Arabidopsis tha…	104.294	78.6832	99.0607	96.3777	94.6038	43.5872	85.675	50.8435	84.7527	66.2146	14.5774	13.0919	13.039	11.6242	13.0831	94.6038
contig_5527	85.7619	10.7339	1.70632e-06	AT2G30540	monothiol glutaredoxin-S9	"gi|15224519|ref|NP_180612.1|monothiol glutaredoxin-S9 [Arabidopsis thaliana] , gi|75317810|sp|O04341.1|GRXS9_ARATH RecName: Full=Monothiol glutaredoxin-S9, Short=AtGrxS9, AltName: Full=Protein ROXY 7 , gi|1946365|gb|AAB63083.1| putative glutaredoxin [Arabidopsis thaliana] , gi|21593494|gb|AAM65461.1| putative glutaredoxin [Arabidopsis thaliana] , gi|22022556|gb|AAM83235.1| At2g30540/T6B20.11 [Ar…	9.45407	8.75283	9.85879	7.17673	8.8106	34.0348	24.9335	27.384	24.1059	27.6145	98.9822	83.0869	100.893	95.328	94.5725	94.5725
contig_14457	-82.1229	-7.74973	0.000277354	AT3G01680	uncharacterized protein	"gi|15232160|ref|NP_186817.1|uncharacterized protein [Arabidopsis thaliana] , gi|75207469|sp|Q9SS87.1|SEOB_ARATH RecName: Full=Protein SIEVE ELEMENT OCCLUSION B, Short=AtSEOb, AltName: Full=Protein SIEVE ELEMENT OCCLUSION-RELATED 1, Short=AtSEOR1 , gi|6016725|gb|AAF01551.1|AC009325_21 unknown protein [Arabidopsis thaliana] , gi|30725324|gb|AAP37684.1| At3g01680 [Arabidopsis thaliana] , gi|1107361…	106.429	98.8741	111.475	60.3808	94.2898	19.1271	35.2326	23.3404	23.2511	25.2378	10.2692	11.4578	13.7865	13.1538	12.1668	94.2898
contig_3326	-70.8862	-4.12426	5.08881e-06	AT1G45207	remorin-like protein	"gi|42571771|ref|NP_973976.1|remorin-like protein [Arabidopsis thaliana] , gi|332193976|gb|AEE32097.1| remorin-like protein [Arabidopsis thaliana]"	93.8533	94.9427	92.9422	92.5624	93.5751	53.622	66.3183	54.4492	69.7107	61.025	28.5087	19.2117	21.7019	21.3335	22.6889	93.5751
contig_4395	78.9301	6.46796	5.2895e-06	NUDX13	nudix hydrolase 13	"gi|15231598|ref|NP_189303.1|nudix hydrolase 13 [Arabidopsis thaliana] , gi|30688456|ref|NP_850636.1| nudix hydrolase 13 [Arabidopsis thaliana] , gi|68565871|sp|Q52K88.1|NUD13_ARATH RecName: Full=Nudix hydrolase 13, mitochondrial, Short=AtNUDT13, Flags: Precursor , gi|62867627|gb|AAY17417.1| At3g26690 [Arabidopsis thaliana] , gi|89001031|gb|ABD59105.1| At3g26690 [Arabidopsis thaliana] , gi|332643…	19.7535	15.5377	12.4186	10.0302	14.435	37.0664	42.8802	40.8043	41.9771	40.682	105.944	94.2731	84.4436	88.7996	93.3651	93.3651
contig_12633	-80.9012	-7.55008	7.70592e-06	AT3G09480	histone H2B	"gi|15232689|ref|NP_187559.1|histone H2B [Arabidopsis thaliana] , gi|75204313|sp|Q9SF55.3|H2B5_ARATH RecName: Full=Histone H2B.5, AltName: Full=HTB7 , gi|6682228|gb|AAF23280.1|AC016661_5 putative histone H2B [Arabidopsis thaliana] , gi|34365619|gb|AAQ65121.1| At3g09480 [Arabidopsis thaliana] , gi|51969742|dbj|BAD43563.1| putative histone H2B [Arabidopsis thaliana] , gi|51970148|dbj|BAD43766.1| pu…	98.9885	98.2992	87.5889	88.1329	93.2524	38.221	30.4092	20.2871	41.7769	32.6735	15.6483	11.0237	14.0366	8.69613	12.3512	93.2524
contig_1100	76.0004	5.44369	0.000380659	AT4G15620	uncharacterized protein	"gi|15234654|ref|NP_193297.1|uncharacterized protein [Arabidopsis thaliana] , gi|75097834|sp|O23413.1|CSPLN_ARATH RecName: Full=CASP-like protein 1E2, Short=AtCASPL1E2 , gi|2244918|emb|CAB10340.1| hypothetical protein [Arabidopsis thaliana] , gi|7268310|emb|CAB78604.1| hypothetical protein [Arabidopsis thaliana] , gi|27754679|gb|AAO22783.1| unknown protein [Arabidopsis thaliana] , gi|28394083|gb|…	17.191	9.79434	12.8352	28.5914	17.103	116.834	67.2214	94.9161	93.4422	93.1034	67.7361	64.4701	61.2871	59.3028	63.199	93.1034
contig_11439	-80.1985	-7.57541	1.72298e-05	AT1G78060	putative beta-D-xylosidase 7	"gi|15218202|ref|NP_177929.1|putative beta-D-xylosidase 7 [Arabidopsis thaliana] , gi|259585708|sp|Q9SGZ5.2|BXL7_ARATH RecName: Full=Probable beta-D-xylosidase 7, Short=AtBXL7, Flags: Precursor , gi|18086336|gb|AAL57631.1| At1g78060/F28K19_32 [Arabidopsis thaliana] , gi|332197942|gb|AEE36063.1| putative beta-D-xylosidase 7 [Arabidopsis thaliana]"	76.2964	103.566	99.2136	90.5044	92.3952	35.8192	35.8429	38.2849	48.3273	39.5686	9.77536	13.2862	13.3478	12.3776	12.1967	92.3952
contig_995	74.7637	5.25918	0.00348376	AT3G07700	ABC1 kinase	"gi|18398032|ref|NP_566315.1|ABC1 kinase [Arabidopsis thaliana] , gi|30680411|ref|NP_850536.1| ABC1 kinase [Arabidopsis thaliana] , gi|222424076|dbj|BAH19998.1| AT3G07700 [Arabidopsis thaliana] , gi|332641067|gb|AEE74588.1| ABC1 kinase [Arabidopsis thaliana] , gi|332641068|gb|AEE74589.1| ABC1 kinase [Arabidopsis thaliana]"	20.5957	15.4834	18.3027	15.8324	17.5536	94.7124	131.111	88.0334	55.4126	92.3173	54.8856	39.5285	37.2939	38.4301	42.5345	92.3173
contig_5556	-75.8103	-5.59892	0.000552023	AT4G33920	putative protein phosphatase 2C 63	"gi|15235152|ref|NP_195118.1|putative protein phosphatase 2C 63 [Arabidopsis thaliana] , gi|75279001|sp|O81760.1|P2C63_ARATH RecName: Full=Probable protein phosphatase 2C 63, Short=AtPP2C63 , gi|13937198|gb|AAK50092.1|AF372953_1 AT4g33920/F17I5_110 [Arabidopsis thaliana] , gi|3297816|emb|CAA19874.1| putative protein [Arabidopsis thaliana] , gi|7270341|emb|CAB80109.1| putative protein [Arabidopsis…	94.0555	72.818	83.5019	118.803	92.2946	51.935	66.5835	35.8677	55.3531	52.4348	15.972	17.0455	15.5416	17.3785	16.4844	92.2946
contig_1053	72.1327	4.6981	0.000106935		cationic amino acid transporter 2	"gi|30696198|ref|NP_849822.1|cationic amino acid transporter 2 [Arabidopsis thaliana] , gi|75308011|sp|Q9ASS7.1|CAAT2_ARATH RecName: Full=Cationic amino acid transporter 2, vacuolar , gi|13605811|gb|AAK32891.1|AF367304_1 AT5g36940/MLF18_60 [Arabidopsis thaliana] , gi|209529757|gb|ACI49773.1| At1g58030 [Arabidopsis thaliana] , gi|332195367|gb|AEE33488.1| cationic amino acid transporter 2 [Arabidop…	21.9863	18.5175	19.534	17.9835	19.5053	75.9157	64.5985	80.5606	47.5495	67.1561	79.354	92.8886	98.8803	95.4294	91.6381	91.6381
contig_12220	-82.5373	-10.0744	8.59722e-05	ETC1	MYB-like transcription factor ETC1	"gi|15223390|ref|NP_171645.1|MYB-like transcription factor ETC1 [Arabidopsis thaliana] , gi|75335247|sp|Q9LNI5.1|ETC1_ARATH RecName: Full=MYB-like transcription factor ETC1, AltName: Full=Protein ENHANCER OF TRY AND CPC 1 , gi|9665158|gb|AAF97342.1|AC023628_23 Putative MYB family transcription factor [Arabidopsis thaliana] , gi|41618948|gb|AAS09988.1| MYB transcription factor [Arabidopsis thalian…	48.7128	65.2734	53.8145	64.0331	57.9585	80.554	77.214	94.9229	113.841	91.6329	7.1076	9.06617	10.8354	9.3733	9.09562	91.6329
contig_4784	74.904	5.69675	0.000385457	NPC1	non-specific phospholipase C1	"gi|186478224|ref|NP_172203.2|non-specific phospholipase C1 [Arabidopsis thaliana] , gi|75154257|sp|Q8L7Y9.1|NPC1_ARATH RecName: Full=Non-specific phospholipase C1, Flags: Precursor , gi|21703147|gb|AAM74513.1| At1g07230/F10K1_4 [Arabidopsis thaliana] , gi|24417127|dbj|BAC22506.1| phosphatidylglycerol specific phospholipase C [Arabidopsis thaliana] , gi|58652062|gb|AAW80856.1| At1g07230 [Arabidop…	18.0097	13.9156	15.7305	16.1364	15.948	108.742	84.2328	84.9393	58.6277	84.1355	108.41	87.8662	88.7583	78.3732	90.852	90.852
contig_6879	87.3218	28.6762	1.16617e-06	AT5G14090	uncharacterized protein	"gi|79513090|ref|NP_196913.2|uncharacterized protein [Arabidopsis thaliana] , gi|52354463|gb|AAU44552.1| hypothetical protein AT5G14090 [Arabidopsis thaliana] , gi|55740667|gb|AAV63926.1| hypothetical protein At5g14090 [Arabidopsis thaliana] , gi|332004603|gb|AED91986.1| uncharacterized protein AT5G14090 [Arabidopsis thaliana]"	2.64377	4.59356	3.06142	2.32176	3.15512	14.4786	12.5908	11.5968	12.9201	12.8966	77.6473	93.6018	97.6134	93.0453	90.4769	90.4769
contig_11815	85.7101	19.2363	3.35293e-06	PDR6	ABC transporter G family member 34	"gi|42569669|ref|NP_181179.2|ABC transporter G family member 34 [Arabidopsis thaliana] , gi|75326885|sp|Q7PC87.1|AB34G_ARATH RecName: Full=ABC transporter G family member 34, Short=ABC transporter ABCG.34, Short=AtABCG34, AltName: Full=Pleiotropic drug resistance protein 6 , gi|28144329|tpg|DAA00874.1| TPA_exp: PDR6 ABC transporter [Arabidopsis thaliana] , gi|330254152|gb|AEC09246.1| ABC transpor…	1.99985	3.27739	6.12356	7.39912	4.69998	44.9108	34.4716	41.9346	25.2348	36.638	93.5492	83.4317	91.5089	93.1505	90.4101	90.4101
contig_4417	84.3763	17.2263	2.76425e-05	SHR	protein SHORT-ROOT	"gi|15235646|ref|NP_195480.1|protein SHORT-ROOT [Arabidopsis thaliana] , gi|75213595|sp|Q9SZF7.1|SHR_ARATH RecName: Full=Protein SHORT-ROOT, Short=AtSHR, AltName: Full=GRAS family protein 26, Short=AtGRAS-26, AltName: Full=Protein SHOOT GRAVITROPISM 7 , gi|8453100|gb|AAF75234.1|AF233752_1 short-root protein [Arabidopsis thaliana] , gi|4468990|emb|CAB38304.1| putative protein [Arabidopsis thaliana…	3.4748	6.98415	4.86906	5.47187	5.19997	24.4673	12.7186	27.3787	15.1443	19.9272	67.85	100.222	95.234	94.9996	89.5763	89.5763
contig_17365	-82.7693	-13.8349	0.00119077	MIPS2	myo-inositol-1-phosphate synthase 2	"gi|15227169|ref|NP_179812.1|myo-inositol-1-phosphate synthase 2 [Arabidopsis thaliana] , gi|14548090|sp|Q38862.2|INO2_ARATH RecName: Full=Inositol-3-phosphate synthase isozyme 2, Short=AtIPS2, Short=MIP synthase 2, AltName: Full=Myo-inositol 1-phosphate synthase 2, Short=AtMIPS 2, Short=MI-1-P synthase 2 , gi|4567202|gb|AAD23618.1| putative myo-inositol 1-phosphate synthase [Arabidopsis thaliana…	125.579	95.0881	85.7966	50.4089	89.2181	16.2939	26.5395	17.7819	16.4018	19.2543	8.15592	5.64104	6.0275	5.97054	6.44875	89.2181
contig_4218	-68.0575	-4.2368	0.000330427		AT1G74690	gi|222423543|dbj|BAH19741.1|AT1G74690 [Arabidopsis thaliana]	72.5883	82.0284	86.7202	114.998	89.0837	70.9505	63.3341	68.2695	82.167	71.1803	23.3237	19.7039	20.1481	20.9291	21.0262	89.0837
contig_15286	-85.7684	-30.0012	4.55892e-05	BZIP61	transcription factor BZIP61	"gi|15230964|ref|NP_191371.1|transcription factor BZIP61 [Arabidopsis thaliana] , gi|75311805|sp|Q9M2K4.1|BZP61_ARATH RecName: Full=Basic leucine zipper 61, Short=AtbZIP61, Short=bZIP protein 61 , gi|15100055|gb|AAK84223.1|AF401300_1 transcription factor bZIP61 [Arabidopsis thaliana] , gi|6735324|emb|CAB68150.1| putative protein [Arabidopsis thaliana] , gi|20260308|gb|AAM13052.1| pelota-like prot…	71.1127	76.0568	73.4788	85.1456	76.4485	69.9277	78.2489	106.707	100.019	88.7259	1.7372	3.02434	2.71461	4.35349	2.95741	88.7259
contig_22073	-86.9129	-51.5379	0.00220929	AT2G17080	uncharacterized protein	"gi|15227365|ref|NP_179300.1|uncharacterized protein [Arabidopsis thaliana] , gi|91805441|gb|ABE65449.1| hypothetical protein At2g17080 [Arabidopsis thaliana] , gi|330251490|gb|AEC06584.1| uncharacterized protein AT2G17080 [Arabidopsis thaliana]"	88.8461	73.0395	71.1359	121.509	88.6326	60.8178	66.8273	88.8028	129.175	86.4056	1.50397	1.75397	1.63769	1.98339	1.71975	88.6326
contig_8543	-68.4484	-4.40915	0.000278822		unknown	gi|21537204|gb|AAM61545.1|unknown [Arabidopsis thaliana]	113.58	69.585	87.1894	83.7505	88.5262	76.5143	70.8219	75.2818	90.6771	78.3238	21.1331	20.1714	17.9272	21.0796	20.0778	88.5262
contig_11147	-77.6469	-8.47887	6.05211e-05	AT5G45950	GDSL esterase/lipase	"gi|15237350|ref|NP_199407.1|GDSL esterase/lipase [Arabidopsis thaliana] , gi|75170952|sp|Q9FJ41.1|GDL85_ARATH RecName: Full=GDSL esterase/lipase At5g45950, AltName: Full=Extracellular lipase At5g45950, Flags: Precursor , gi|9758942|dbj|BAB09323.1| GDSL-motif lipase/hydrolase-like protein [Arabidopsis thaliana] , gi|332007936|gb|AED95319.1| GDSL esterase/lipase [Arabidopsis thaliana]"	85.7442	74.6766	84.5658	104.077	87.2658	72.1928	101.51	79.9574	98.4562	88.0291	11.3137	9.73405	10.3188	10.1622	10.3822	88.0291
contig_21598	-80.5635	-12.0767	4.01445e-05	GAMMA-H2AX	gamma histone variant H2AX	"gi|15221875|ref|NP_175868.1|gamma histone variant H2AX [Arabidopsis thaliana] , gi|75313113|sp|Q9S9K7.1|H2AXB_ARATH RecName: Full=Probable histone H2AXb, AltName: Full=HTA3 , gi|15724172|gb|AAL06478.1|AF411788_1 At1g54690/T22H22_12 [Arabidopsis thaliana] , gi|3776566|gb|AAC64883.1| Strong similarity to histone H2A gb|AJ006768 from Cicer arietinum [Arabidopsis thaliana] , gi|20334846|gb|AAM16179.…	101.234	89.5213	66.9377	93.6539	87.8368	22.3907	21.0404	15.2378	33.5207	23.0474	7.06664	8.09536	6.58774	7.34324	7.27324	87.8368
contig_6426	74.3073	6.69198	9.20348e-06	AT1G14890	plant invertase/pectin methylesterase inhibitor domain-containing protein	"gi|186478498|ref|NP_563960.2|plant invertase/pectin methylesterase inhibitor domain-containing protein [Arabidopsis thaliana] , gi|332191118|gb|AEE29239.1| plant invertase/pectin methylesterase inhibitor domain-containing protein [Arabidopsis thaliana]"	15.8723	9.86068	11.3679	15.118	13.0547	19.5755	16.968	11.2721	11.9606	14.9441	75.3406	82.2172	101.664	90.2267	87.362	87.362
contig_14962	-80.197	-13.256	0.00122007	KDR	basic helix-loop-helix protein KIDARI	"gi|30689711|ref|NP_849712.1|basic helix-loop-helix protein KIDARI [Arabidopsis thaliana] , gi|75299550|sp|Q8GW32.1|PRE6_ARATH RecName: Full=Transcription factor PRE6, AltName: Full=Basic helix-loop-helix protein 163, Short=AtbHLH163, Short=bHLH 163, AltName: Full=Protein KIDARI, AltName: Full=Protein PACLOBUTRAZOL RESISTANCE 6, AltName: Full=bHLH transcription factor bHLH163 , gi|26453216|dbj|BA…	105.584	78.7323	93.0745	69.5712	86.7405	45.3792	68.3015	57.743	103.832	68.814	5.54684	7.45675	6.11601	7.05431	6.54348	86.7405
contig_3437	68.6648	4.94333	0.000233002	FKF1	"flavin-binding, kelch repeat, f box 1"	"gi|18408929|ref|NP_564919.1|flavin-binding, kelch repeat, f box 1 [Arabidopsis thaliana] , gi|75169796|sp|Q9C9W9.1|ADO3_ARATH RecName: Full=Adagio protein 3, AltName: Full=F-box only protein 2a, Short=FBX2a, AltName: Full=Flavin-binding kelch repeat F-box protein 1 , gi|12324066|gb|AAG51994.1|AC012563_4 unknown protein, 35653-33693 [Arabidopsis thaliana] , gi|18086374|gb|AAL57647.1| At1g68050/T2…	9.31018	11.2657	22.6283	26.4476	17.4129	45.2606	13.6709	32.0171	16.4426	26.8478	71.6939	91.3525	95.4726	85.7921	86.0778	86.0778
contig_7462	-73.043	-6.68856	0.000321504	"NIP6, 1"	aquaporin NIP6-1	"gi|15220826|ref|NP_178191.1|aquaporin NIP6-1 [Arabidopsis thaliana] , gi|32363431|sp|Q9SAI4.1|NIP61_ARATH RecName: Full=Aquaporin NIP6-1, AltName: Full=NOD26-like intrinsic protein 6-1, Short=AtNIP6, 1 , gi|6503288|gb|AAF14664.1|AC011713_12 Similar to gb|D17443 major intrinsic protein from Oryza sativa. EST gb|AI998369 comes from this gene [Arabidopsis thaliana] , gi|56121884|gb|AAV74223.1| At1g…	111.289	78.4899	81.4688	72.286	85.8833	40.8846	58.8484	56.4023	67.0924	55.8069	16.4017	10.4533	11.4295	13.0769	12.8403	85.8833
contig_11780	-73.5394	-7.08676	0.0214461		glycine-rich RNA-binding protein-like	gi|21553602|gb|AAM62695.1|glycine-rich RNA-binding protein-like [Arabidopsis thaliana]	46.9913	142.128	40.8363	112.529	85.6213	11.8363	11.2573	11.3432	13.8907	12.0819	10.9916	15.0765	13.1803	16.3329	13.8953	85.6213
contig_14341	-72.2802	-6.48809	0.00871382	AT4G24380	uncharacterized protein	"gi|18416334|ref|NP_567701.1|uncharacterized protein [Arabidopsis thaliana] , gi|26451917|dbj|BAC43051.1| unknown protein [Arabidopsis thaliana] , gi|88196765|gb|ABD43025.1| At4g24380 [Arabidopsis thaliana] , gi|332659495|gb|AEE84895.1| uncharacterized protein AT4G24380 [Arabidopsis thaliana]"	97.6009	72.8755	54.3521	66.2796	72.777	54.1575	117.522	58.3962	111.727	85.4506	17.1997	10.9103	11.1896	13.3819	13.1704	85.4506
contig_13432	67.1099	4.86573	0.000924897		"thioredoxin h, putative"	"gi|21554120|gb|AAM63200.1|thioredoxin h, putative [Arabidopsis thaliana]"	16.1326	18.5273	15.1224	19.6586	17.3602	99.0327	59.2965	81.9817	97.5697	84.4702	25.8567	54.4622	44.9907	52.9076	44.5543	84.4702
contig_637	73.6375	7.81565	2.23668e-05	AT1G75900	GDSL esterase/lipase EXL3	"gi|15222901|ref|NP_177718.1|GDSL esterase/lipase EXL3 [Arabidopsis thaliana] , gi|75165254|sp|Q94CH6.1|EXL3_ARATH RecName: Full=GDSL esterase/lipase EXL3, AltName: Full=Family II extracellular lipase 3, Short=Family II lipase EXL3, Flags: Precursor , gi|15054386|gb|AAK30018.1| family II lipase EXL3 [Arabidopsis thaliana] , gi|332197651|gb|AEE35772.1| GDSL esterase/lipase EXL3 [Arabidopsis thalia…	8.72129	9.33905	12.6396	12.5168	10.8042	78.3483	58.9174	72.4347	67.034	69.1836	99.0329	75.5306	85.2439	77.9594	84.4417	84.4417
contig_1864	69.9373	6.06948	0.000177161	AT5G42200	E3 ubiquitin-protein ligase ATL23	"gi|15238323|ref|NP_199035.1|E3 ubiquitin-protein ligase ATL23 [Arabidopsis thaliana] , gi|68565203|sp|Q8L9W3.2|ATL23_ARATH RecName: Full=E3 ubiquitin-protein ligase ATL23, AltName: Full=RING-H2 finger protein ATL23 , gi|9757965|dbj|BAB08453.1| unnamed protein product [Arabidopsis thaliana] , gi|28392904|gb|AAO41888.1| unknown protein [Arabidopsis thaliana] , gi|28827760|gb|AAO50724.1| unknown pr…	18.9141	11.9354	10.6825	13.6509	13.7957	45.1959	55.5421	47.5447	34.3855	45.6671	105.859	72.2505	80.0023	76.8204	83.733	83.733
contig_12020	-73.56	-8.2565	1.9817e-06	AT4G38840	SAUR-like auxin-responsive protein	"gi|15234825|ref|NP_195595.1|SAUR-like auxin-responsive protein [Arabidopsis thaliana] , gi|4490336|emb|CAB38618.1| auxin-induced protein-like [Arabidopsis thaliana] , gi|7270867|emb|CAB80547.1| auxin-induced protein-like [Arabidopsis thaliana] , gi|62321722|dbj|BAD95347.1| auxin-induced protein - like [Arabidopsis thaliana] , gi|88010988|gb|ABD38883.1| At4g38840 [Arabidopsis thaliana] , gi|22589…	71.186	60.6595	76.0722	66.7979	68.6789	85.0346	81.4932	78.8862	89.3747	83.6972	9.16541	8.3124	10.4112	12.6595	10.1371	83.6972
contig_4362	66.6881	4.95011	5.10077e-06	BLH1	BEL1-like homeodomain 1	"gi|15227535|ref|NP_181138.1|BEL1-like homeodomain 1 [Arabidopsis thaliana] , gi|30686614|ref|NP_850256.1| BEL1-like homeodomain 1 [Arabidopsis thaliana] , gi|79324414|ref|NP_001031490.1| BEL1-like homeodomain 1 [Arabidopsis thaliana] , gi|75313495|sp|Q9SJ56.1|BLH1_ARATH RecName: Full=BEL1-like homeodomain protein 1, Short=BEL1-like protein 1, AltName: Full=Protein EMBRYO SAC DEVELOPMENT ARREST 2…	19.3776	14.8143	15.5545	17.7839	16.8826	57.8651	56.872	62.7002	45.9139	55.8378	85.5462	85.6176	86.4069	76.7121	83.5707	83.5707
contig_5485	72.7037	7.84691	0.000176082	AGT3	alanine:glyoxylate aminotransferase 3	"gi|15224499|ref|NP_181374.1|alanine:glyoxylate aminotransferase 3 [Arabidopsis thaliana] , gi|85683263|sp|Q94AL9.2|AGT22_ARATH RecName: Full=Alanine--glyoxylate aminotransferase 2 homolog 2, mitochondrial, AltName: Full=Beta-alanine-pyruvate aminotransferase 2, Flags: Precursor , gi|5731261|gb|AAD48838.1|AF166352_1 alanine:glyoxylate aminotransferase 2 homolog [Arabidopsis thaliana] , gi|3395432…	14.0945	10.0583	8.20648	10.1145	10.6185	71.8301	90.8631	71.4365	45.7317	69.9653	78.2452	86.502	90.3351	78.2064	83.3222	83.3222
contig_3601	-65.3751	-4.66709	0.00099524	BEE3	transcription factor BEE 3	"gi|30698967|ref|NP_177524.2|transcription factor BEE 3 [Arabidopsis thaliana] , gi|75299562|sp|Q8GWK7.1|BEE3_ARATH RecName: Full=Transcription factor BEE 3, AltName: Full=Basic helix-loop-helix protein 50, Short=AtbHLH50, Short=bHLH 50, AltName: Full=Protein Brassinosteroid enhanced expression 3, AltName: Full=Transcription factor EN 76, AltName: Full=bHLH transcription factor bHLH050 , gi|26452…	34.4299	9.98862	15.1584	21.7308	20.3269	54.2903	108.727	88.7734	81.0197	83.2027	23.8998	17.5626	16.893	12.9546	17.8275	83.2027
contig_14078	-67.2619	-5.30512	0.0194011	HA6	H(+)-ATPase 6	"gi|15225747|ref|NP_178762.1|H(+)-ATPase 6 [Arabidopsis thaliana] , gi|12230478|sp|Q9SH76.1|PMA6_ARATH RecName: Full=ATPase 6, plasma membrane-type, AltName: Full=Proton pump 6 , gi|4895170|gb|AAD32758.1| putative plasma membrane proton ATPase [Arabidopsis thaliana] , gi|330250962|gb|AEC06056.1| H(+)-ATPase 6 [Arabidopsis thaliana]"	35.2924	41.9325	46.3342	64.4925	47.0129	62.3644	82.1329	135.147	51.8986	82.8856	16.3475	17.1584	12.4607	16.5283	15.6237	82.8856
contig_10803	-70.8708	-7.10831	0.000260892		AT3G62290	gi|227206436|dbj|BAH57273.1|AT3G62290 [Arabidopsis thaliana]	82.8564	71.9524	95.1463	79.9374	82.4731	59.6601	51.1065	49.6298	86.6879	61.7711	9.54809	11.2776	14.6136	10.9701	11.6023	82.4731
contig_13934	-65.0085	-4.806	0.00633661	AT5G20950	glycosyl hydrolase family protein	"gi|22326920|ref|NP_197595.2|glycosyl hydrolase family protein [Arabidopsis thaliana] , gi|30688067|ref|NP_851048.1| glycosyl hydrolase family protein [Arabidopsis thaliana] , gi|18087537|gb|AAL58902.1|AF462808_1 beta-D-glucan exohydrolase-like protein [Arabidopsis thaliana] , gi|20259456|gb|AAM13848.1| putative beta-D-glucan exohydrolase [Arabidopsis thaliana] , gi|23296985|gb|AAN13217.1| putati…	60.904	89.764	81.8277	95.8604	82.0891	38.3711	34.7643	40.4842	90.5965	51.054	17.2804	15.7734	16.0194	19.249	17.0806	82.0891
contig_883	69.6578	6.60831	1.42045e-05	AT2G39510	nodulin MtN21-like transporter family protein	"gi|15225480|ref|NP_181483.1|nodulin MtN21-like transporter family protein [Arabidopsis thaliana] , gi|75099841|sp|O80638.1|WTR14_ARATH RecName: Full=WAT1-related protein At2g39510 , gi|3355480|gb|AAC27842.1| nodulin-like protein [Arabidopsis thaliana] , gi|30017241|gb|AAP12854.1| At2g39510 [Arabidopsis thaliana] , gi|110743791|dbj|BAE99731.1| nodulin-like protein [Arabidopsis thaliana] , gi|3302…	11.2167	15.104	10.7665	12.5946	12.4205	47.7524	34.9252	47.6795	55.7099	46.5167	75.2008	84.4583	90.4586	78.1956	82.0783	82.0783
contig_17690	-62.7906	-4.26315	0.00101474		AC016661_23putative 40S ribosomal protein S23	gi|6682246|gb|AAF23298.1|AC016661_23putative 40S ribosomal protein S23 [Arabidopsis thaliana]	57.3699	94.6073	73.4441	102.71	82.0329	37.542	17.6874	17.6298	34.6757	26.8837	13.9091	22.0225	21.2166	19.8212	19.2423	82.0329
contig_15719	-64.4321	-4.68912	0.000335783		putative cytochrome c oxidoreductase	gi|27754697|gb|AAO22792.1|putative cytochrome c oxidoreductase [Arabidopsis thaliana]	77.4777	68.4688	76.5548	60.3076	70.7022	62.8858	84.0696	75.5159	105.119	81.8975	16.9342	16.3741	19.8701	16.6833	17.4654	81.8975
contig_13936	-80.5117	-65.2365	0.000241219		unnamed protein product	gi|9758922|dbj|BAB09459.1|unnamed protein product [Arabidopsis thaliana]	100.204	79.3361	86.7113	60.8087	81.7651	26.9095	35.3417	5.00662	3.71909	17.7442	0.914971	0.852169	0.933594	2.31272	1.25336	81.7651
contig_3938	65.5355	5.18085	3.44279e-05	AT2G01610	invertase/pectin methylesterase inhibitor-like protein	"gi|15226321|ref|NP_178270.1|invertase/pectin methylesterase inhibitor-like protein [Arabidopsis thaliana] , gi|4220487|gb|AAD12710.1| unknown protein [Arabidopsis thaliana] , gi|20197402|gb|AAM15060.1| unknown protein [Arabidopsis thaliana] , gi|124301100|gb|ABN04802.1| At2g01610 [Arabidopsis thaliana] , gi|330250379|gb|AEC05473.1| invertase/pectin methylesterase inhibitor-like protein [Arabidop…	21.0298	23.0064	14.2436	20.0795	19.5898	18.6851	14.1467	13.1611	16.7077	15.6752	63.9763	90.5423	92.2942	78.0297	81.2106	81.2106
contig_4522	-60.925	-4.00531	0.000924734	APT5	adenine phosphoribosyltransferase 5	"gi|15238973|ref|NP_196677.1|adenine phosphoribosyltransferase 5 [Arabidopsis thaliana] , gi|75334953|sp|Q9LFP0.1|APT5_ARATH RecName: Full=Adenine phosphoribosyltransferase 5, Short=AtAPT5 , gi|8953378|emb|CAB96651.1| adenine phosphoribosyltransferase-like protein [Arabidopsis thaliana] , gi|28393271|gb|AAO42064.1| putative adenine phosphoribosyltransferase [Arabidopsis thaliana] , gi|28827532|gb…	65.2444	91.408	66.5264	101.611	81.1975	58.1715	41.1558	35.6297	39.9331	43.7225	21.1447	20.6595	20.1898	19.0959	20.2725	81.1975
contig_13636	-64.1231	-4.75667	0.000110442		hypothetical protein	gi|62318654|dbj|BAD95132.1|hypothetical protein [Arabidopsis thaliana]	69.482	79.2078	93.2901	82.7891	81.1923	45.47	31.9739	46.7474	59.7107	45.9755	16.6502	16.7057	16.3222	18.5985	17.0691	81.1923
contig_12775	-63.9203	-4.74266	0.00364322	AT1G75280	putative Isoflavone reductase	"gi|18410820|ref|NP_565107.1|putative Isoflavone reductase [Arabidopsis thaliana] , gi|1708420|sp|P52577.1|IFRH_ARATH RecName: Full=Isoflavone reductase homolog P3 , gi|886432|emb|CAA89859.1| isoflavonoid reductase homologue [Arabidopsis thaliana] , gi|17529218|gb|AAL38836.1| putative NADPH oxidoreductase [Arabidopsis thaliana] , gi|21436223|gb|AAM51250.1| putative NADPH oxidoreductase [Arabidops…	30.2748	17.8762	22.868	15.7029	21.6804	52.7557	122.709	71.7306	76.8018	80.9992	15.2558	17.4219	16.4751	19.1627	17.0789	80.9992
contig_60	61.5221	4.21023	5.12995e-05	ARF9	auxin response factor 9	"gi|15233647|ref|NP_194129.1|auxin response factor 9 [Arabidopsis thaliana] , gi|46576670|sp|Q9XED8.1|ARFI_ARATH RecName: Full=Auxin response factor 9 , gi|4580575|gb|AAD24427.1|AF082176_1 auxin response factor 9 [Arabidopsis thaliana] , gi|12744967|gb|AAK06863.1|AF344312_1 auxin response factor 9 [Arabidopsis thaliana] , gi|4972102|emb|CAB43898.1| auxin response factor 9 (ARF9) [Arabidopsis thal…	47.4029	61.3634	46.472	35.9112	47.7874	22.7013	18.049	15.7183	20.1891	19.1644	74.1353	83.2777	77.0545	88.2788	80.6866	80.6866
contig_8634	-62.3457	-4.45645	0.00130462	AT5G54240	uncharacterized protein	"gi|15239579|ref|NP_200235.1|uncharacterized protein [Arabidopsis thaliana] , gi|9759497|dbj|BAB10747.1| unnamed protein product [Arabidopsis thaliana] , gi|332009089|gb|AED96472.1| uncharacterized protein AT5G54240 [Arabidopsis thaliana]"	101.972	59.2929	57.1091	76.4061	73.6952	64.6167	90.0502	75.6962	91.1698	80.3833	22.0929	15.7908	18.1304	16.1359	18.0375	80.3833
contig_15186	-74.8769	-15.086	0.0118514	"CYCP3, 2"	"cyclin p3, 2"	"gi|15232360|ref|NP_191614.1|cyclin p3, 2 [Arabidopsis thaliana] , gi|75311794|sp|Q9M205.1|CCU22_ARATH RecName: Full=Cyclin-U2-2, Short=CycU2, 2, AltName: Full=Cyclin-P3.2, Short=CycP3, 2 , gi|7288003|emb|CAB81841.1| regulatory protein-like [Arabidopsis thaliana] , gi|45825149|gb|AAS77482.1| At3g60550 [Arabidopsis thaliana] , gi|332646557|gb|AEE80078.1| cyclin p3, 2 [Arabidopsis thaliana]"	62.8391	66.0435	57.9813	133.906	80.1926	33.0997	47.3658	23.9576	61.6233	41.5116	5.94675	4.27261	5.52179	5.52169	5.31571	80.1926
contig_4495	-65.2167	-5.44765	1.4425e-05	AT3G07800	thymidine kinase	"gi|15231872|ref|NP_187437.1|thymidine kinase [Arabidopsis thaliana] , gi|75336813|sp|Q9S750.1|KITHA_ARATH RecName: Full=Thymidine kinase a, Short=AtTK1a , gi|6466962|gb|AAF13097.1|AC009176_24 putative thymidine kinase [Arabidopsis thaliana] , gi|6648192|gb|AAF21190.1|AC013483_14 putative thymidine kinase [Arabidopsis thaliana] , gi|13878163|gb|AAK44159.1|AF370344_1 putative thymidine kinase [Ara…	79.3016	83.2214	71.3901	85.6066	79.8799	33.3247	27.1757	20.3929	41.1077	30.5003	13.7474	14.7801	16.6539	13.4714	14.6632	79.8799
contig_12022	-60.5548	-4.17972	0.000276721	AT5G41870	pectin lyase-like superfamily protein	"gi|15238207|ref|NP_199002.1|pectin lyase-like superfamily protein [Arabidopsis thaliana] , gi|10177371|dbj|BAB10662.1| polygalacturonase-like protein [Arabidopsis thaliana] , gi|50897172|gb|AAT85725.1| At5g41870 [Arabidopsis thaliana] , gi|332007355|gb|AED94738.1| pectin lyase-like superfamily protein [Arabidopsis thaliana]"	72.1704	75.1704	74.0809	96.9738	79.5989	77.9812	57.4311	69.5746	90.3449	73.833	15.2164	22.1233	20.7972	18.0395	19.0441	79.5989
contig_9756	-74.122	-14.8252	0.00116747	XTH8	probable xyloglucan endotransglucosylase/hydrolase protein 8	"gi|18391291|ref|NP_563892.1|probable xyloglucan endotransglucosylase/hydrolase protein 8 [Arabidopsis thaliana] , gi|334302869|sp|Q8L9A9.2|XTH8_ARATH RecName: Full=Probable xyloglucan endotransglucosylase/hydrolase protein 8, Short=At-XTH8, Short=XTH-8, Flags: Precursor , gi|110736799|dbj|BAF00360.1| endo-xyloglucan transferase like protein [Arabidopsis thaliana] , gi|332190629|gb|AEE28750.1| pr…	74.7157	57.2679	71.5683	101.139	76.1727	72.308	59.5335	73.5794	112.513	79.4834	4.17637	4.00084	5.72794	7.54026	5.36135	79.4834
contig_15668	-61.7534	-4.49246	0.0054972	ENODL22	early nodulin-like protein 22	"gi|15220846|ref|NP_173222.1|early nodulin-like protein 22 [Arabidopsis thaliana] , gi|9665058|gb|AAF97260.1|AC034106_3 Contains similarity to blue copper-binding protein III from Arabidopsis thaliana gb|U65650 and contains a Plastocyanin-like PF|02298 domain [Arabidopsis thaliana] , gi|50897198|gb|AAT85738.1| At1g17800 [Arabidopsis thaliana] , gi|51972100|gb|AAU15154.1| At1g17800 [Arabidopsis th…	63.3297	48.6354	112.767	93.0091	79.4353	22.9043	22.0563	40.8538	26.6786	28.1232	21.2909	17.6414	17.7744	14.021	17.6819	79.4353
contig_9549	69.7997	8.33213	1.87372e-06	AT3G03270	adenine nucleotide alpha hydrolases-like protein	"gi|30678807|ref|NP_850506.1|adenine nucleotide alpha hydrolases-like protein [Arabidopsis thaliana] , gi|6714413|gb|AAF26101.1|AC012328_4 unknown protein [Arabidopsis thaliana] , gi|332640399|gb|AEE73920.1| adenine nucleotide alpha hydrolases-like protein [Arabidopsis thaliana]"	10.7371	10.952	7.84644	8.54326	9.5197	37.1	31.5844	20.9183	33.8508	30.8634	81.7374	78.7915	79.8247	76.9239	79.3194	79.3194
contig_16768	-65.8342	-5.94278	0.000409266		plasma membrane ATPase 3	gi|110739581|dbj|BAF01699.1|plasma membrane ATPase 3 [Arabidopsis thaliana]	45.5406	46.9037	53.0174	65.1227	52.6461	69.2967	61.8415	100.639	84.8369	79.1535	15.4785	12.064	12.922	12.8126	13.3193	79.1535
contig_767	-60.1588	-4.19393	0.0149019	CYP81D8	"cytochrome P450, family 81, subfamily D, polypeptide 8"	"gi|15235536|ref|NP_195453.1|cytochrome P450, family 81, subfamily D, polypeptide 8 [Arabidopsis thaliana] , gi|4468803|emb|CAB38204.1| cytochrome P450-like protein [Arabidopsis thaliana] , gi|7270719|emb|CAB80402.1| cytochrome P450-like protein [Arabidopsis thaliana] , gi|17473898|gb|AAL38368.1| cytochrome P450-like protein [Arabidopsis thaliana] , gi|23197764|gb|AAN15409.1| cytochrome P450-like…	121.869	50.9323	69.5128	73.6628	78.9942	26.5626	55.9921	31.218	29.7707	35.8859	31.751	14.6859	14.8056	14.0989	18.8354	78.9942
contig_9269	-60.6785	-4.36602	0.000490961		unknown	gi|21553422|gb|AAM62515.1|unknown [Arabidopsis thaliana]	87.6071	76.0446	77.0033	74.1658	78.7052	49.1209	58.1529	47.7776	85.8118	60.2158	19.645	14.4086	18.7921	19.2613	18.0268	78.7052
contig_3457	61.8069	4.67627	0.00353632	AT5G42180	peroxidase	"gi|15238309|ref|NP_199033.1|peroxidase [Arabidopsis thaliana] , gi|26397658|sp|Q43872.1|PER64_ARATH RecName: Full=Peroxidase 64, Short=Atperox P64, AltName: Full=ATP17a, AltName: Full=PRXR4, Flags: Precursor , gi|1402910|emb|CAA66960.1| peroxidase [Arabidopsis thaliana] , gi|1429223|emb|CAA67550.1| peroxidase [Arabidopsis thaliana] , gi|9757963|dbj|BAB08451.1| peroxidase [Arabidopsis thaliana] ,…	19.7553	16.2069	14.7842	16.503	16.8124	60.0515	100.391	101.198	52.8367	78.6193	43.3589	51.9383	43.861	41.9624	45.2801	78.6193
contig_4681	62.5933	5.16357	3.05013e-07	TGA1	transcription factor TGA1	"gi|15238367|ref|NP_201324.1|transcription factor TGA1 [Arabidopsis thaliana] , gi|30698106|ref|NP_851273.1| transcription factor TGA1 [Arabidopsis thaliana] , gi|79332347|ref|NP_001032147.1| transcription factor TGA1 [Arabidopsis thaliana] , gi|79332369|ref|NP_001032148.1| transcription factor TGA1 [Arabidopsis thaliana] , gi|79332396|ref|NP_001032149.1| transcription factor TGA1 [Arabidopsis th…	19.5575	15.7783	12.2466	12.5517	15.0335	33.186	34.4064	30.059	31.0343	32.1714	76.7322	77.2964	75.6027	80.8758	77.6268	77.6268
contig_986	59.6317	4.42675	0.00021409	KNAT3	homeobox protein knotted-1-like 3	"gi|79328660|ref|NP_001031938.1|homeobox protein knotted-1-like 3 [Arabidopsis thaliana] , gi|332006031|gb|AED93414.1| homeobox protein knotted-1-like 3 [Arabidopsis thaliana]"	22.5316	12.994	14.5633	19.5184	17.4018	81.0539	85.6012	79.7172	51.7119	74.521	88.0944	75.2302	71.2832	73.5265	77.0336	77.0336
contig_13256	-63.3672	-5.69209	2.19882e-05	TBL43	protein TRICHOME BIREFRINGENCE-LIKE 43	"gi|334184595|ref|NP_180647.2|protein TRICHOME BIREFRINGENCE-LIKE 43 [Arabidopsis thaliana] , gi|75120769|sp|Q6DR10.1|TBL43_ARATH RecName: Full=Protein trichome birefringence-like 43 , gi|50058955|gb|AAT69222.1| hypothetical protein At2g30900 [Arabidopsis thaliana] , gi|330253360|gb|AEC08454.1| trichome birefringence-like 43 protein [Arabidopsis thaliana]"	38.0273	29.7212	36.4001	41.523	36.4179	78.7239	62.9901	86.5203	79.2551	76.8723	11.6454	14.7343	13.8951	13.7458	13.5051	76.8723
contig_7790	-63.4461	-5.9754	2.51238e-05		At2g03510	gi|29028866|gb|AAO64812.1|At2g03510 [Arabidopsis thaliana]	61.7641	81.5674	79.8466	81.6143	76.1981	36.1443	38.6533	38.7183	49.2453	40.6903	12.4329	12.8491	11.3381	14.3878	12.752	76.1981
contig_843	58.9007	4.42924	2.04188e-05	AT1G79380	ubiquitin ligase	"gi|18412353|ref|NP_565206.1|ubiquitin ligase [Arabidopsis thaliana] , gi|4835771|gb|AAD30238.1|AC007202_20 Similar to gi|3844599 F31D5.2 gene product from Caenorhabditis elegans cosmid gb|U28941 and contains PF|00097 Zinc (Ring) finger C3HC4 domain. ESTs gb|F19963 and gb|T42582 come from this gene [Arabidopsis thaliana] , gi|13937149|gb|AAK50068.1|AF372928_1 At1g79380/T8K14_20 [Arabidopsis thali…	14.1946	19.9082	19.273	15.3282	17.176	40.8104	31.1922	31.6098	32.3132	33.9814	66.421	82.0593	85.0379	70.7888	76.0768	76.0768
contig_11152	-65.1062	-7.6217	2.22961e-06	UVI4	protein POLYCHOME	"gi|15227912|ref|NP_181755.1|protein POLYCHOME [Arabidopsis thaliana] , gi|75098430|sp|O48533.1|PYM_ARATH RecName: Full=Protein POLYCHOME, AltName: Full=Protein UV-B-INSENSITIVE 4 , gi|2673916|gb|AAB88650.1| hypothetical protein [Arabidopsis thaliana] , gi|28950705|gb|AAO63276.1| At2g42260 [Arabidopsis thaliana] , gi|110735686|dbj|BAE99823.1| hypothetical protein [Arabidopsis thaliana] , gi|33025…	74.8286	75.2469	81.1804	68.4978	74.9384	24.9477	21.0098	14.8586	26.4826	21.8247	8.15891	9.88547	9.53587	11.7488	9.83225	74.9384
contig_13376	-65.7237	-8.48529	8.10624e-06	IQD19	protein IQ-domain 19	"gi|30682982|ref|NP_193211.2|protein IQ-domain 19 [Arabidopsis thaliana] , gi|332658094|gb|AEE83494.1| protein IQ-domain 19 [Arabidopsis thaliana]"	71.212	69.6704	77.9385	79.1956	74.5041	45.8655	52.5102	55.4377	65.7012	54.8786	7.74059	8.5727	8.80588	10.0024	8.78039	74.5041
contig_5393	-56.0939	-4.09122	0.000136407	FUS5	COP9 signalosome complex subunit 7	"gi|18378920|ref|NP_563645.1|COP9 signalosome complex subunit 7 [Arabidopsis thaliana] , gi|55976565|sp|Q94JU3.1|CSN7_ARATH RecName: Full=COP9 signalosome complex subunit 7, Short=CSN complex subunit 7, AltName: Full=Protein FUSCA 5 , gi|13937161|gb|AAK50074.1|AF372934_1 At1g02090/T7I23_24 [Arabidopsis thaliana] , gi|18056671|gb|AAL58109.1|AF395066_1 CSN complex subunit 7ii [Arabidopsis thaliana]…	76.6937	66.3415	83.873	70.0523	74.2401	48.924	45.4906	46.5669	68.4819	52.3658	18.5346	16.3129	22.7457	14.9916	18.1462	74.2401
contig_3677	-65.2555	-8.38665	0.000604482	AT1G67750	putative pectate lyase 5	"gi|18408851|ref|NP_564906.1|putative pectate lyase 5 [Arabidopsis thaliana] , gi|32129846|sp|Q9FXD8.2|PLY5_ARATH RecName: Full=Probable pectate lyase 5, Flags: Precursor , gi|18087517|gb|AAL58893.1|AF462797_1 At1g67750/F12A21_12 [Arabidopsis thaliana] , gi|20856266|gb|AAM26656.1| At1g67750/F12A21_12 [Arabidopsis thaliana] , gi|332196569|gb|AEE34690.1| putative pectate lyase 5 [Arabidopsis thalia…	86.7766	75.8488	63.6391	70.0945	74.0898	41.735	73.18	58.2857	88.1864	65.3468	8.05947	9.17558	9.79121	8.31075	8.83425	74.0898
contig_3035	59.0499	5.01335	1.10636e-06	AT5G42440	protein kinase family protein	"gi|15238960|ref|NP_199059.1|protein kinase family protein [Arabidopsis thaliana] , gi|9759480|dbj|BAB10485.1| serine/threonine protein kinase-like protein [Arabidopsis thaliana] , gi|38638690|gb|AAR25639.1| At5g42440 [Arabidopsis thaliana] , gi|332007428|gb|AED94811.1| protein kinase family protein [Arabidopsis thaliana]"	16.8425	14.4231	13.4562	14.1316	14.7134	31.5286	26.0548	34.1983	24.999	29.1952	69.4615	76.4462	75.7527	73.3928	73.7633	73.7633
contig_2402	63.4792	7.30385	4.03966e-05	AT3G19000	2-oxoglutarate (2OG) and Fe(II)-dependent oxygenase superfamily protein	"gi|42572483|ref|NP_974337.1|2-oxoglutarate (2OG) and Fe(II)-dependent oxygenase superfamily protein [Arabidopsis thaliana] , gi|332642659|gb|AEE76180.1| 2-oxoglutarate (2OG) and Fe(II)-dependent oxygenase superfamily protein [Arabidopsis thaliana]"	10.1016	8.50483	9.353	12.3202	10.0699	29.9388	33.9325	26.5252	22.3563	28.1882	89.5292	69.5389	73.2115	61.9166	73.549	73.549
contig_2509	67.1727	13.1251	3.12149e-06	TCP20	transcription factor TCP20	"gi|15232059|ref|NP_189337.1|transcription factor TCP20 [Arabidopsis thaliana] , gi|75273954|sp|Q9LSD5.1|TCP20_ARATH RecName: Full=Transcription factor TCP20 , gi|9279624|dbj|BAB01082.1| unnamed protein product [Arabidopsis thaliana] , gi|11595501|emb|CAC18326.1| putative transcription factor [Arabidopsis thaliana] , gi|26451403|dbj|BAC42801.1| unknown protein [Arabidopsis thaliana] , gi|29824137…	4.70188	6.58708	5.70127	5.16964	5.53996	26.4845	12.5101	16.4545	15.0094	17.6146	80.1347	66.6336	73.054	71.0283	72.7126	72.7126
contig_4707	64.9315	9.43529	1.5494e-06		hypothetical protein	gi|62320168|dbj|BAD94383.1|hypothetical protein [Arabidopsis thaliana]	7.6953	8.36682	8.91538	5.81294	7.69761	27.8827	27.484	30.0305	29.8409	28.8095	63.3341	76.5749	73.3585	77.2492	72.6291	72.6291
contig_1199	-61.1181	-6.66498	4.68877e-05	TBL41	protein trichome birefringence-like 41	"gi|79607892|ref|NP_974314.2|protein trichome birefringence-like 41 [Arabidopsis thaliana] , gi|586946308|sp|F4IWA8.1|TBL41_ARATH RecName: Full=Protein trichome birefringence-like 41 , gi|332642054|gb|AEE75575.1| protein trichome birefringence-like 41 [Arabidopsis thaliana]"	26.1645	14.969	22.421	33.6639	24.3046	67.6454	69.9373	86.5753	63.4693	71.9068	12.5543	9.71034	8.99634	11.8941	10.7888	71.9068
contig_3309	60.424	6.34431	3.19466e-05	AT2G22660	uncharacterized protein	"gi|79322736|ref|NP_001031396.1|uncharacterized protein [Arabidopsis thaliana] , gi|75216162|sp|Q9ZQ47.1|GRDP1_ARATH RecName: Full=Glycine-rich domain-containing protein 1, Short=AtGRDP1 , gi|4314363|gb|AAD15574.1| unknown protein [Arabidopsis thaliana] , gi|330252241|gb|AEC07335.1| uncharacterized protein AT2G22660 [Arabidopsis thaliana]"	13.2507	9.54263	11.9299	10.5017	11.3062	43.8027	55.2887	50.6732	30.5228	45.0719	74.419	71.931	67.6185	72.9524	71.7303	71.7303
contig_8026	59.7981	6.02857	1.72348e-05	PLP6	PATATIN-like protein 6	"gi|15225054|ref|NP_181455.1|PATATIN-like protein 6 [Arabidopsis thaliana] , gi|75100008|sp|O80959.1|PLP6_ARATH RecName: Full=Patatin-like protein 6, Short=AtPLP6, AltName: Full=Patatin-related phospholipase A IIIalpha, Short=pPLAIIIa, AltName: Full=Phospholipase A IIB, Short=AtPLAIIB , gi|3402683|gb|AAC28986.1| similar to latex allergen from Hevea brasiliensis [Arabidopsis thaliana] , gi|1706514…	12.9114	14.6563	9.3404	10.6586	11.8917	53.7011	46.0454	45.6872	33.6843	44.7795	78.4855	68.3612	67.5966	72.3157	71.6898	71.6898
contig_23260	-69.8829	-42.3393	2.34807e-06	AT2G45180	protease inhibitor/seed storage/lipid transfer protein (LTP) family protein	"gi|18406723|ref|NP_566036.1|protease inhibitor/seed storage/lipid transfer protein (LTP) family protein [Arabidopsis thaliana] , gi|15983388|gb|AAL11562.1|AF424568_1 At2g45180/T14P1.1 [Arabidopsis thaliana] , gi|2583134|gb|AAB82643.1| expressed protein [Arabidopsis thaliana] , gi|21553826|gb|AAM62919.1| unknown [Arabidopsis thaliana] , gi|56236110|gb|AAV84511.1| At2g45180 [Arabidopsis thaliana] …	72.001	61.4145	77.2797	75.5982	71.5734	14.035	15.1887	6.27518	9.47954	11.2446	1.11969	1.60895	1.06829	2.96495	1.69047	71.5734
contig_2442	62.0928	7.57319	7.70755e-05	ACR6	ACT domain-containing protein 6	"gi|15232835|ref|NP_186848.1|ACT domain-containing protein 6 [Arabidopsis thaliana] , gi|75337195|sp|Q9SGA0.1|ACR6_ARATH RecName: Full=ACT domain-containing protein ACR6, AltName: Full=Protein ACT DOMAIN REPEATS 6 , gi|6513932|gb|AAF14836.1|AC011664_18 unknown protein [Arabidopsis thaliana] , gi|22138102|gb|AAM93431.1| ACR6 [Arabidopsis thaliana] , gi|26451489|dbj|BAC42843.1| unknown protein [Ara…	14.0532	8.35964	7.87089	7.50173	9.44637	28.167	32.5302	23.0831	26.4519	27.5581	90.9979	67.6282	63.3656	64.1649	71.5392	71.5392
contig_1497	58.3633	5.47246	0.00186637	AT2G24100	uncharacterized protein	"gi|79561588|ref|NP_565562.2|uncharacterized protein [Arabidopsis thaliana] , gi|14596217|gb|AAK68836.1| Unknown protein [Arabidopsis thaliana] , gi|15809913|gb|AAL06884.1| At2g24100/F27D4.1 [Arabidopsis thaliana] , gi|31376399|gb|AAP49526.1| At2g24100 [Arabidopsis thaliana] , gi|330252435|gb|AEC07529.1| uncharacterized protein AT2G24100 [Arabidopsis thaliana]"	17.8424	12.8419	9.42487	12.0887	13.0495	37.1774	53.9151	28.6287	32.8123	38.1334	99.7004	62.729	59.2295	63.9921	71.4128	71.4128
contig_2279	57.45	5.15839	0.00509007	CYP89A6	"cytochrome P450, family 87, subfamily A, polypeptide 6"	"gi|15217800|ref|NP_176674.1|cytochrome P450, family 87, subfamily A, polypeptide 6 [Arabidopsis thaliana] , gi|5042429|gb|AAD38268.1|AC006193_24 Putative cytochrome P450 [Arabidopsis thaliana] , gi|332196186|gb|AEE34307.1| cytochrome P450, family 87, subfamily A, polypeptide 6 [Arabidopsis thaliana]"	22.1021	10.4658	10.5412	12.1526	13.8155	37.7768	70.9512	41.8931	22.8121	43.3583	94.1107	64.3932	66.4928	60.0651	71.2654	71.2654
contig_17964	-54.9479	-4.52892	4.44332e-06	AT3G09480	histone H2B	"gi|15232689|ref|NP_187559.1|histone H2B [Arabidopsis thaliana] , gi|75204313|sp|Q9SF55.3|H2B5_ARATH RecName: Full=Histone H2B.5, AltName: Full=HTB7 , gi|6682228|gb|AAF23280.1|AC016661_5 putative histone H2B [Arabidopsis thaliana] , gi|34365619|gb|AAQ65121.1| At3g09480 [Arabidopsis thaliana] , gi|51969742|dbj|BAD43563.1| putative histone H2B [Arabidopsis thaliana] , gi|51970148|dbj|BAD43766.1| pu…	69.5722	68.7763	70.0347	73.6914	70.5186	33.6946	18.2895	24.7145	28.8336	26.383	13.1364	14.3321	15.8408	18.9738	15.5707	70.5186
contig_11619	-62.5335	-8.9653	8.75617e-06	PLP9	PATATIN-like protein 9	"gi|18412659|ref|NP_567142.1|PATATIN-like protein 9 [Arabidopsis thaliana] , gi|75163809|sp|Q93ZQ3.1|PLP9_ARATH RecName: Full=Probable inactive patatin-like protein 9, Short=AtPLP9, AltName: Full=Patatin-related phospholipase A IIIdelta, Short=pPLAIIId, AltName: Full=Phospholipase A IIIB, Short=AtPLAIIIB , gi|15912227|gb|AAL08247.1| AT3g63200/F16M2_50 [Arabidopsis thaliana] , gi|24111291|gb|AAN46…	63.5479	70.7926	67.8514	79.3449	70.3842	25.5993	22.2756	27.8203	36.5785	28.0684	6.34854	6.65188	8.9632	9.43932	7.85073	70.3842
contig_41	65.1884	18.4389	1.18588e-06	GME	"GDP-mannose 3,5-epimerase"	"gi|15241945|ref|NP_198236.1|GDP-mannose 3,5-epimerase [Arabidopsis thaliana] , gi|334188000|ref|NP_001190417.1| GDP-mannose 3,5-epimerase [Arabidopsis thaliana] , gi|73919692|sp|Q93VR3.1|GME_ARATH RecName: Full=GDP-mannose 3,5-epimerase, Short=GDP-Man 3,5-epimerase , gi|16323113|gb|AAL15291.1| AT5g28840/F7P1_20 [Arabidopsis thaliana] , gi|16323180|gb|AAL15324.1| AT5g28840/F7P1_20 [Arabidopsis th…	4.02197	4.53672	3.70321	2.69049	3.7381	11.4771	10.4323	8.63741	15.3548	11.4754	77.9005	66.224	67.0239	64.5574	68.9265	68.9265
contig_3734	-52.767	-4.30612	2.70237e-07		chromomethylase	gi|2865422|gb|AAC02663.1|chromomethylase [Arabidopsis thaliana]	66.7466	70.5695	70.1171	67.4763	68.7274	23.3346	23.6447	24.1418	28.692	24.9533	12.7077	16.3875	17.3053	17.441	15.9604	68.7274
contig_11714	61.8631	10.0894	4.94755e-05	ASD1	bifunctional alpha-l-arabinofuranosidase/beta-d-xylosidase	"gi|15228368|ref|NP_187685.1|bifunctional alpha-l-arabinofuranosidase/beta-d-xylosidase [Arabidopsis thaliana] , gi|75265802|sp|Q9SG80.1|ASD1_ARATH RecName: Full=Alpha-L-arabinofuranosidase 1, Short=AtASD1, AltName: Full=Beta-D-xylosidase, Flags: Precursor , gi|6630556|gb|AAF19575.1|AC011708_18 putative alpha-L-arabinofuranosidase [Arabidopsis thaliana] , gi|332641428|gb|AEE74949.1| alpha-L-arabi…	4.95124	6.38703	7.61724	8.26884	6.80609	83.8612	66.9448	70.9225	52.9481	68.6692	25.6843	24.7789	26.9712	24.2262	25.4152	68.6692
contig_9050	-53.7191	-4.66277	0.000698044		unnamed protein product	gi|8809635|dbj|BAA97186.1|unnamed protein product [Arabidopsis thaliana]	54.3087	49.5656	43.9391	57.3388	51.288	53.6199	58.798	69.966	91.1572	68.3853	14.7922	13.9248	14.7525	15.1955	14.6662	68.3853
contig_13315	-55.8107	-5.54686	3.44279e-05	AT5G53490	thylakoid lumenal protein-17.4	"gi|30696347|ref|NP_200161.2|thylakoid lumenal protein-17.4 [Arabidopsis thaliana] , gi|332008984|gb|AED96367.1| thylakoid lumenal protein-17.4 [Arabidopsis thaliana]"	53.6688	72.6305	75.8102	70.2317	68.0853	54.7714	55.1521	49.6479	49.7516	52.3308	9.20985	16.8552	12.6223	10.411	12.2746	68.0853
contig_16350	-54.3314	-4.96389	7.64938e-06	AT5G48480	lactoylglutathione lyase / glyoxalase I-like protein	"gi|18422918|ref|NP_568698.1|lactoylglutathione lyase / glyoxalase I-like protein [Arabidopsis thaliana] , gi|73921149|sp|Q9LV66.1|Y5848_ARATH RecName: Full=Uncharacterized protein At5g48480 , gi|8777378|dbj|BAA96968.1| unnamed protein product [Arabidopsis thaliana] , gi|18389224|gb|AAL67055.1| unknown protein [Arabidopsis thaliana] , gi|21592710|gb|AAM64659.1| unknown [Arabidopsis thaliana] , gi…	61.01	71.783	76.147	63.212	68.038	19.371	16.5165	12.9056	15.6784	16.1179	8.40883	16.8254	12.8322	16.7598	13.7066	68.038
contig_1642	66.466	55.1319	8.95737e-05		unnamed protein product	gi|499164|emb|CAA47425.1|unnamed protein product [Arabidopsis thaliana]	1.15228	1.49353	0.923586	1.34202	1.22785	89.2698	62.438	59.4397	59.628	67.6939	35.805	31.6837	26.6957	34.4003	32.1462	67.6939
contig_18261	-54.3757	-5.1206	1.8379e-05	COX17	cytochrome c oxidase 17	"gi|18400730|ref|NP_566508.1|cytochrome c oxidase 17 [Arabidopsis thaliana] , gi|75273628|sp|Q9LJQ9.1|CX171_ARATH RecName: Full=Cytochrome c oxidase copper chaperone 1, AltName: Full=Cytochrome c oxidase 17 copper chaperone, Short=AtCOX17 , gi|14794882|gb|AAK73496.1|AF349684_1 copper chaperone COX17-1 [Arabidopsis thaliana] , gi|22297185|gb|AAM95390.1|AF505654_1 Cu-chaperone [Arabidopsis thaliana…	71.1422	59.044	71.2659	68.8349	67.5717	52.7346	36.3535	40.8854	43.6064	43.395	11.1187	12.8464	13.9652	14.8538	13.196	67.5717
contig_4700	51.3763	4.21568	3.09223e-06	AT4G14740	putative phosphoinositide binding protein	"gi|22328630|ref|NP_193210.2|putative phosphoinositide binding protein [Arabidopsis thaliana] , gi|42572905|ref|NP_974549.1| putative phosphoinositide binding protein [Arabidopsis thaliana] , gi|18377642|gb|AAL66971.1| unknown protein [Arabidopsis thaliana] , gi|23297568|gb|AAN12896.1| unknown protein [Arabidopsis thaliana] , gi|332658090|gb|AEE83490.1| uncharacterized protein AT4G14740 [Arabidop…	19.3944	14.7053	14.5846	15.2228	15.9768	33.0257	37.1669	32.3495	25.371	31.9783	69.6444	69.2471	63.3718	67.1491	67.3531	67.3531
contig_3231	-55.3755	-5.69485	0.00916832	TT7	Flavonoid 3'-monooxygenase	"gi|15241483|ref|NP_196416.1|Flavonoid 3'-monooxygenase [Arabidopsis thaliana] , gi|27151499|sp|Q9SD85.1|F3PH_ARATH RecName: Full=Flavonoid 3'-monooxygenase, AltName: Full=Cytochrome P450 75B1, AltName: Full=Flavonoid 3'-hydroxylase, Short=AtF3'H, AltName: Full=Protein TRANSPARENT TESTA 7 , gi|8132328|gb|AAF73253.1|AF155171_1 flavonoid 3'-hydroxylase [Arabidopsis thaliana] , gi|10334806|gb|AAG167…	95.7507	56.5562	64.0381	52.3369	67.1705	28.2052	68.4226	28.837	33.6075	39.7681	18.616	9.32637	10.3006	8.93675	11.795	67.1705
contig_2888	-55.0621	-5.64862	6.05544e-05	CSLC5	cellulose-synthase-like C5	"gi|15236004|ref|NP_194887.1|cellulose-synthase-like C5 [Arabidopsis thaliana] , gi|75201904|sp|Q9SB75.1|CSLC5_ARATH RecName: Full=Probable xyloglucan glycosyltransferase 5, AltName: Full=Cellulose synthase-like protein C5, Short=AtCslC5 , gi|3281868|emb|CAA19764.1| putative protein [Arabidopsis thaliana] , gi|7270062|emb|CAB79877.1| putative protein [Arabidopsis thaliana] , gi|28058784|gb|AAO299…	63.9096	60.9324	69.7818	73.0038	66.9069	48.7829	57.6859	51.7567	73.7136	57.9848	13.0677	10.7851	12.4438	11.0827	11.8448	66.9069
contig_8050	62.1549	14.2121	6.84697e-05	AT5G62360	plant invertase/pectin methylesterase inhibitor superfamily protein	"gi|30697666|ref|NP_201042.2|plant invertase/pectin methylesterase inhibitor superfamily protein [Arabidopsis thaliana] , gi|8809649|dbj|BAA97200.1| ripening-related protein-like, contains similarity to pectinesterase [Arabidopsis thaliana] , gi|28393132|gb|AAO41999.1| putative DC1.2 homolog [Arabidopsis thaliana] , gi|332010217|gb|AED97600.1| plant invertase/pectin methylesterase inhibitor super…	6.449	4.75719	3.6957	3.91567	4.70439	66.8092	39.7121	38.1039	42.1839	46.7023	67.7772	66.5836	65.0322	68.0444	66.8593	66.8593
contig_14666	-60.3649	-10.358	0.00413951		At2g13820	"gi|27765012|gb|AAO23627.1|At2g13820 [Arabidopsis thaliana] , gi|110742966|dbj|BAE99377.1| predicted GPI-anchored protein [Arabidopsis thaliana]"	54.0648	57.8432	70.622	70.7335	63.3159	58.1979	49.3146	50.9457	108.804	66.8156	6.9283	5.18524	7.64312	6.0459	6.45064	66.8156
contig_7249	-51.0563	-4.35258	8.89153e-05		unknown	gi|21537107|gb|AAM61448.1|unknown [Arabidopsis thaliana]	78.1677	57.7485	67.3766	61.8481	66.2852	49.1533	67.1462	50.7648	57.0515	56.0289	17.8048	14.1363	14.815	14.1597	15.2289	66.2852
contig_12892	-52.7235	-4.90187	2.74759e-05	UBC19	ubiquitin-conjugating enzyme E2 19	"gi|18402475|ref|NP_566653.1|ubiquitin-conjugating enzyme E2 19 [Arabidopsis thaliana] , gi|75335093|sp|Q9LJZ5.1|UBC19_ARATH RecName: Full=Ubiquitin-conjugating enzyme E2 19, AltName: Full=E2 ubiquitin-conjugating enzyme 19, AltName: Full=Ubiquitin carrier protein 19 , gi|9293960|dbj|BAB01863.1| ubiquitin conjugating protein-like [Arabidopsis thaliana] , gi|22530865|gb|AAM96886.1| ubiquitin-conju…	59.2118	79.1189	59.0009	67.6118	66.2359	25.1027	17.2174	17.4504	23.737	20.8769	12.6557	13.7732	13.7175	13.9031	13.5124	66.2359
contig_8392	51.0549	4.40516	0.0011697	AAP2	amino acid permease 2	"gi|15242347|ref|NP_196484.1|amino acid permease 2 [Arabidopsis thaliana] , gi|75220717|sp|Q38967.1|AAP2_ARATH RecName: Full=Amino acid permease 2, AltName: Full=Amino acid transporter AAP2 , gi|510236|emb|CAA50672.1| amine acid permease [Arabidopsis thaliana] , gi|9955509|emb|CAC05448.1| amino acid transport protein AAP2 [Arabidopsis thaliana] , gi|19699271|gb|AAL91247.1| AT5g09220/T5E8_20 [Arab…	13.7914	17.5252	13.2507	15.4062	14.9934	65.4673	26.4583	34.9145	46.0045	43.2111	74.0938	62.5902	66.5056	61.0036	66.0483	66.0483
contig_2370	60.184	11.6001	0.000104961	AT1G68620	probable carboxylesterase 6	"gi|18409077|ref|NP_564936.1|probable carboxylesterase 6 [Arabidopsis thaliana] , gi|75337796|sp|Q9SX25.1|CXE6_ARATH RecName: Full=Probable carboxylesterase 6, AltName: Full=AtCXE6 , gi|5734715|gb|AAD49980.1|AC008075_13 Similar to gb|AF110333 PrMC3 protein from Pinus radiata and is a member of PF|00135 Carboxylesterases family. EST gb|N37841 comes from this gene [Arabidopsis thaliana] , gi|138777…	11.6511	2.4039	4.74524	3.91042	5.67766	20.621	31.1565	20.0821	9.90888	20.4421	80.4628	63.7063	65.3109	53.9665	65.8616	65.8616
contig_7541	-51.6751	-4.64933	6.50534e-05		AC022464_29F22G5.23	gi|8778563|gb|AAF79571.1|AC022464_29F22G5.23 [Arabidopsis thaliana]	71.8124	58.2471	75.2242	58.0575	65.8353	48.7895	64.1784	49.3478	56.2226	54.6346	13.16	13.0266	14.6301	15.824	14.1602	65.8353
contig_19413	-59.5951	-10.9412	0.000205632	AT5G24165	uncharacterized protein	"gi|18420758|ref|NP_568440.1|uncharacterized protein [Arabidopsis thaliana] , gi|21553990|gb|AAM63071.1| unknown [Arabidopsis thaliana] , gi|28466789|gb|AAO44003.1| At5g24165 [Arabidopsis thaliana] , gi|110743430|dbj|BAE99601.1| hypothetical protein [Arabidopsis thaliana] , gi|332005883|gb|AED93266.1| uncharacterized protein AT5G24165 [Arabidopsis thaliana]"	54.8059	68.787	68.6494	70.117	65.5898	33.7763	18.92	27.7059	51.1007	32.8758	3.31929	6.60798	5.19573	8.85608	5.99477	65.5898
contig_10197	-51.5566	-4.67638	1.70308e-05	AT5G42250	alcohol dehydrogenase-like 7	"gi|15238330|ref|NP_199040.1|alcohol dehydrogenase-like 7 [Arabidopsis thaliana] , gi|75333830|sp|Q9FH04.1|ADHL7_ARATH RecName: Full=Alcohol dehydrogenase-like 7 , gi|10177010|dbj|BAB10198.1| alcohol dehydrogenase [Arabidopsis thaliana] , gi|19698971|gb|AAL91221.1| alcohol dehydrogenase [Arabidopsis thaliana] , gi|22136298|gb|AAM91227.1| alcohol dehydrogenase [Arabidopsis thaliana] , gi|332007405…	55.857	47.5823	53.635	59.0628	54.0343	59.9802	59.4844	75.1178	67.7386	65.5803	16.025	13.8012	12.7256	13.543	14.0237	65.5803
contig_5067	-54.0321	-5.73101	1.96771e-05	AT2G03350	uncharacterized protein	"gi|18395537|ref|NP_565300.1|uncharacterized protein [Arabidopsis thaliana] , gi|4335763|gb|AAD17440.1| expressed protein [Arabidopsis thaliana] , gi|29028804|gb|AAO64781.1| At2g03350 [Arabidopsis thaliana] , gi|110736354|dbj|BAF00146.1| hypothetical protein [Arabidopsis thaliana] , gi|330250596|gb|AEC05690.1| uncharacterized protein AT2G03350 [Arabidopsis thaliana]"	47.6073	40.371	49.5022	62.6964	50.0442	63.1072	65.7055	65.563	67.4361	65.453	11.1225	11.2022	11.4448	11.9138	11.4209	65.453
contig_4014	54.8906	6.25845	1.41275e-06	AT5G51350	receptor-like kinase MOL1	"gi|15242059|ref|NP_199948.1|receptor-like kinase MOL1 [Arabidopsis thaliana] , gi|9759281|dbj|BAB09746.1| receptor protein kinase-like [Arabidopsis thaliana] , gi|224589717|gb|ACN59390.1| leucine-rich repeat receptor-like protein kinase [Arabidopsis thaliana] , gi|332008686|gb|AED96069.1| receptor-like kinase MOL1 [Arabidopsis thaliana]"	13.8728	10.3588	9.0426	8.48004	10.4386	38.4051	28.4031	34.0159	33.4421	33.5665	62.1662	66.9098	67.7892	64.4514	65.3292	65.3292
contig_16151	-52.6581	-5.15608	5.14336e-05	THE1	receptor-like protein kinase THESEUS 1	"gi|15239630|ref|NP_200249.1|receptor-like protein kinase THESEUS 1 [Arabidopsis thaliana] , gi|75335100|sp|Q9LK35.1|THE1_ARATH RecName: Full=Receptor-like protein kinase THESEUS 1, Flags: Precursor , gi|8953753|dbj|BAA98098.1| receptor-protein kinase-like protein [Arabidopsis thaliana] , gi|332009107|gb|AED96490.1| receptor-like protein kinase THESEUS 1 [Arabidopsis thaliana]"	47.0843	45.7938	48.0551	63.4802	51.1033	56.3659	62.9393	73.593	68.4147	65.3282	13.3686	12.8807	12.586	11.8452	12.6701	65.3282
contig_8292	-49.6366	-4.18339	2.15277e-05	AT2G22900	putative glycosyltransferase 7	"gi|18400116|ref|NP_565544.1|putative glycosyltransferase 7 [Arabidopsis thaliana] , gi|46576210|sp|O81007.1|GT7_ARATH RecName: Full=Putative glycosyltransferase 7, Short=AtGT7 , gi|3445207|gb|AAC32437.1| Expressed protein [Arabidopsis thaliana] , gi|9716846|emb|CAC01675.1| putative golgi glycosyltransferase [Arabidopsis thaliana] , gi|14334702|gb|AAK59529.1| unknown protein [Arabidopsis thaliana…	72.1294	67.8605	59.5689	61.3572	65.229	17.3465	26.3503	17.7799	31.6586	23.2838	13.5742	14.8792	16.0394	17.8767	15.5924	65.229
contig_9749	-49.0536	-4.09303	4.26603e-05	AT5G20500	glutaredoxin-C4	"gi|15241374|ref|NP_197550.1|glutaredoxin-C4 [Arabidopsis thaliana] , gi|119370637|sp|Q8LFQ6.2|GRXC4_ARATH RecName: Full=Glutaredoxin-C4, Short=AtGrxC4 , gi|6735386|emb|CAB69043.1| glutaredoxin [Arabidopsis thaliana] , gi|25082927|gb|AAN72016.1| glutaredoxin [Arabidopsis thaliana] , gi|25082941|gb|AAN72019.1| glutaredoxin [Arabidopsis thaliana] , gi|98960865|gb|ABF58916.1| At5g20500 [Arabidopsis …	61.4122	66.0219	62.4007	69.8173	64.913	40.713	29.2088	26.7867	45.354	35.5156	15.9086	15.7874	16.2579	15.4837	15.8594	64.913
contig_1222	58.7972	11.961	4.03168e-06		AC007152_2Putative ABC transporter	gi|9755445|gb|AAF98206.1|AC007152_2Putative ABC transporter [Arabidopsis thaliana]	4.66998	4.24484	4.53209	8.00987	5.36419	36.9888	34.5875	29.5281	24.8167	31.4803	68.9742	63.9712	65.5369	58.1631	64.1613	64.1613
contig_9391	-55.1803	-7.26569	0.000271738	AT3G06150	uncharacterized protein	"gi|15230646|ref|NP_187266.1|uncharacterized protein [Arabidopsis thaliana] , gi|6862919|gb|AAF30308.1|AC018907_8 unknown protein [Arabidopsis thaliana] , gi|332640832|gb|AEE74353.1| uncharacterized protein AT3G06150 [Arabidopsis thaliana]"	52.3175	51.6922	53.6098	69.6726	56.823	52.3409	55.1393	65.2788	83.1893	63.9871	9.21733	7.7262	9.93822	8.34521	8.80674	63.9871
contig_14624	-60.8196	-20.2686	0.000100695	EXPA8	expansin A8	"gi|15226718|ref|NP_181593.1|expansin A8 [Arabidopsis thaliana] , gi|20138147|sp|O22874.1|EXPA8_ARATH RecName: Full=Expansin-A8, Short=AtEXPA8, AltName: Full=Alpha-expansin-8, Short=At-EXP8, Short=AtEx8, AltName: Full=Ath-ExpAlpha-1.11, Flags: Precursor , gi|2651297|gb|AAB87577.1| putative expansin [Arabidopsis thaliana] , gi|21555274|gb|AAM63821.1| Alpha-expansin 8 precursor (At-EXP8) (AtEx8) (A…	62.7014	50.8418	51.5307	54.2095	54.8208	47.2662	62.8788	64.182	81.5772	63.976	2.28394	3.13275	2.36895	4.83998	3.1564	63.976
contig_3960	60.0771	17.0898	7.23485e-06	AT2G16050	Cysteine/Histidine-rich C1 domain family protein	"gi|186500670|ref|NP_179203.2|Cysteine/Histidine-rich C1 domain family protein [Arabidopsis thaliana] , gi|330251368|gb|AEC06462.1| Cysteine/Histidine-rich C1 domain family protein [Arabidopsis thaliana]"	4.27166	3.98777	2.76705	3.90899	3.73387	18.5972	10.3176	13.7848	15.2949	14.4986	75.6751	57.475	59.8603	62.2334	63.8109	63.8109
contig_11248	48.9285	4.30993	8.86486e-06	AT4G23500	putative polygalacturonase	"gi|15236514|ref|NP_194081.1|putative polygalacturonase [Arabidopsis thaliana] , gi|3451075|emb|CAA20471.1| putative protein [Arabidopsis thaliana] , gi|7269198|emb|CAB79305.1| putative protein [Arabidopsis thaliana] , gi|23296346|gb|AAN13048.1| unknown protein [Arabidopsis thaliana] , gi|62320484|dbj|BAD95012.1| hypothetical protein [Arabidopsis thaliana] , gi|332659368|gb|AEE84768.1| putative p…	12.6978	14.2082	13.8513	18.3721	14.7823	71.4439	58.747	64.0373	60.615	63.7108	17.6599	24.8334	28.1972	23.254	23.4861	63.7108
contig_4574	-49.6927	-4.55099	2.26527e-05		unnamed protein product	gi|10177416|dbj|BAB10581.1|unnamed protein product [Arabidopsis thaliana]	65.7483	71.8028	65.8666	51.3293	63.6867	13.8126	22.5096	13.6957	18.5611	17.1447	14.5008	12.561	14.8858	14.0286	13.9941	63.6867
contig_11313	-55.7379	-8.38238	2.72568e-05		Eli3-1	gi|16267|emb|CAA48027.1|Eli3-1 [Arabidopsis thaliana]	50.9139	74.5931	61.3661	66.2792	63.2881	26.8273	23.3921	29.5987	24.5058	26.081	8.29666	7.4181	6.97764	7.50813	7.55013	63.2881
contig_13227	-53.5627	-6.55273	0.00115428	AT3G48140	B12D protein	"gi|15228342|ref|NP_190397.1|B12D protein [Arabidopsis thaliana] , gi|7487384|pir||T13003 hypothetical protein T24C20.20 - Arabidopsis thaliana , gi|5541720|emb|CAB51061.1| B12D-like protein [Arabidopsis thaliana] , gi|19698959|gb|AAL91215.1| B12D-like protein [Arabidopsis thaliana] , gi|24899711|gb|AAN65070.1| B12D-like protein [Arabidopsis thaliana] , gi|222423529|dbj|BAH19734.1| AT3G48140 [Ara…	62.9335	49.2025	62.2646	70.9328	61.3333	58.3219	51.9136	51.0091	91.5909	63.2089	12.1783	9.56442	8.06023	8.78179	9.64619	63.2089
contig_19798	-60.909	-28.8878	0.0128362	AT5G18050	SAUR-like auxin-responsive protein	"gi|15238719|ref|NP_197306.1|SAUR-like auxin-responsive protein [Arabidopsis thaliana] , gi|75171031|sp|Q9FJF7.1|SAU22_ARATH RecName: Full=Auxin-responsive protein SAUR22, AltName: Full=Protein SMALL AUXIN UP RNA 22 , gi|9757897|dbj|BAB08404.1| auxin-induced protein-like [Arabidopsis thaliana] , gi|332005117|gb|AED92500.1| SAUR-like auxin-responsive protein [Arabidopsis thaliana]"	69.7866	43.3096	27.4761	16.7863	39.3396	41.4734	69.9401	47.7041	93.2548	63.0931	1.50966	3.25398	2.70068	1.27196	2.18407	63.0931
contig_7013	51.7551	5.5804	7.23485e-06	AT2G40130	protein SMAX1-like 8	"gi|18405278|ref|NP_030558.1|protein SMAX1-like 8 [Arabidopsis thaliana] , gi|15450731|gb|AAK96637.1| At2g40130/T7M7.2 [Arabidopsis thaliana] , gi|20334718|gb|AAM16220.1| At2g40130/T7M7.2 [Arabidopsis thaliana] , gi|330254691|gb|AEC09785.1| Double Clp-N motif-containing P-loop nucleoside triphosphate hydrolases superfamily protein [Arabidopsis thaliana]"	10.7954	14.9035	10.3139	9.18424	11.2993	25.453	20.3468	21.9235	11.0177	19.6853	57.2933	65.5202	65.0212	64.3828	63.0543	63.0543
contig_8120	49.3109	4.58909	4.03168e-06		serine O-acetyltransferase	gi|1107505|emb|CAA56913.1|serine O-acetyltransferase [Arabidopsis thaliana]	14.9955	11.7384	14.557	13.6655	13.7391	25.525	15.7205	19.3859	18.8961	19.8819	70.0066	60.3862	63.2221	58.5854	63.0501	63.0501
contig_12258	62.725	307.423	2.47714e-06	CYP78A6	"cytochrome P450, family 78, subfamily A, polypeptide 6"	"gi|15226422|ref|NP_182189.1|cytochrome P450, family 78, subfamily A, polypeptide 6 [Arabidopsis thaliana] , gi|75315598|sp|Q9ZNR0.1|C78A6_ARATH RecName: Full=Cytochrome P450 78A6, AltName: Full=Protein ENHANCER OF DA1-1 , gi|3831440|gb|AAC69923.1| putative cytochrome P450 [Arabidopsis thaliana] , gi|20197777|gb|AAM15240.1| putative cytochrome P450 [Arabidopsis thaliana] , gi|110741840|dbj|BAE988…	0.0994178	0.531552	0.187832	0	0.204701	0.91309	0.639478	0.473791	5.73112	1.93937	72.4285	57.8566	56.2009	65.233	62.9297	62.9297
contig_9072	-56.497	-10.065	1.9558e-05	ATPRX Q	peroxiredoxin Q	"gi|15230982|ref|NP_189235.1|peroxiredoxin Q [Arabidopsis thaliana] , gi|75274189|sp|Q9LU86.1|PRXQ_ARATH RecName: Full=Peroxiredoxin Q, chloroplastic, AltName: Full=Thioredoxin reductase, Flags: Precursor , gi|9279611|dbj|BAB01069.1| peroxiredoxin Q-like protein [Arabidopsis thaliana] , gi|15081743|gb|AAK82526.1| AT3g26060/MPE11_21 [Arabidopsis thaliana] , gi|18252273|gb|AAL62017.1| AT3g26060/MPE…	52.6305	67.5962	72.7791	57.9119	62.7294	34.4086	34.1421	31.865	28.2077	32.1558	7.65403	5.14848	5.83763	6.28965	6.23245	62.7294
contig_13430	-51.1465	-5.42503	0.000179682	KCS10	3-ketoacyl-CoA synthase 10	"gi|15225270|ref|NP_180193.1|3-ketoacyl-CoA synthase 10 [Arabidopsis thaliana] , gi|114149941|sp|Q570B4.2|KCS10_ARATH RecName: Full=3-ketoacyl-CoA synthase 10, Short=KCS-10, AltName: Full=Protein FIDDLEHEAD, AltName: Full=Very long-chain fatty acid condensing enzyme 10, Short=VLCFA condensing enzyme 10 , gi|8177699|gb|AAF73973.1|AF214490_1 fiddlehead protein [Arabidopsis thaliana] , gi|12597467|g…	52.4727	53.7191	67.7193	76.9087	62.705	38.748	43.3223	42.2558	52.2542	44.1451	14.0913	11.8117	10.7584	9.57248	11.5585	62.705
contig_3917	50.5903	5.24077	1.21185e-05	AT1G05710	basic helix-loop-helix domain-containing protein	"gi|18390560|ref|NP_563746.1|basic helix-loop-helix domain-containing protein [Arabidopsis thaliana] , gi|42571347|ref|NP_973764.1| basic helix-loop-helix domain-containing protein [Arabidopsis thaliana] , gi|42571349|ref|NP_973765.1| basic helix-loop-helix domain-containing protein [Arabidopsis thaliana] , gi|334182321|ref|NP_001184916.1| basic helix-loop-helix domain-containing protein [Arabido…	10.9347	9.33457	12.5865	14.8623	11.9295	43.8079	35.8005	38.7985	29.9399	37.0867	68.8315	57.5204	61.7551	61.9721	62.5198	62.5198
contig_17327	-53.2554	-6.76404	3.57525e-05	OEP7	outer envelope membrane protein 7	"gi|15231209|ref|NP_190810.1|outer envelope membrane protein 7 [Arabidopsis thaliana] , gi|75211121|sp|Q9SVC4.1|OEP7_ARATH RecName: Full=Outer envelope membrane protein 7, Short=AtOEP7 , gi|4886285|emb|CAB43440.1| outer envelope membrane protein-like protein [Arabidopsis thaliana] , gi|34365645|gb|AAQ65134.1| At3g52420 [Arabidopsis thaliana] , gi|51968692|dbj|BAD43038.1| outer envelope membrane p…	60.9805	54.5095	60.8362	73.6523	62.4946	31.3105	28.698	32.7006	41.9002	33.6523	12.6251	7.63695	9.01861	7.67634	9.23924	62.4946
contig_5799	-51.4885	-5.70491	0.000273109	BAM5	beta-amylase 5	"gi|18414404|ref|NP_567460.1|beta-amylase 5 [Arabidopsis thaliana] , gi|113782|sp|P25853.1|BAM5_ARATH RecName: Full=Beta-amylase 5, Short=AtBeta-Amy, AltName: Full=1,4-alpha-D-glucan maltohydrolase, AltName: Full=Protein REDUCED BETA AMYLASE 1 , gi|15983398|gb|AAL11567.1|AF424573_1 unknown protein [Arabidopsis thaliana] , gi|166602|gb|AAA32737.1| beta-amylase [Arabidopsis thaliana] , gi|22655392|…	74.0941	72.8709	61.7303	41.033	62.4321	12.0458	17.366	8.18213	12.7351	12.5823	15.0206	8.02927	10.3927	10.3317	10.9436	62.4321
contig_3322	47.6649	4.27859	0.00504337		unknown	gi|21592662|gb|AAM64611.1|unknown [Arabidopsis thaliana]	25.9951	45.4657	34.0641	21.6334	31.7896	17.3456	8.60514	10.2595	21.9428	14.5383	36.1366	73.3567	63.9275	75.392	62.2032	62.2032
contig_7077	-51.7514	-6.10464	0.000153483	MUR1	"GDP-mannose 4,6 dehydratase 2"	"gi|186510910|ref|NP_190685.2|GDP-mannose 4,6 dehydratase 2 [Arabidopsis thaliana] , gi|82654938|sp|P93031.3|GMD2_ARATH RecName: Full=GDP-mannose 4,6 dehydratase 2, AltName: Full=GDP-D-mannose dehydratase 2, Short=GMD 2 , gi|1764100|gb|AAB51505.1| GDP-D-mannose-4,6-dehydratase [Arabidopsis thaliana] , gi|106879167|gb|ABF82613.1| At3g51160 [Arabidopsis thaliana] , gi|332645237|gb|AEE78758.1| GDP-m…	63.9462	54.5384	57.6455	71.4277	61.8894	28.4815	39.3555	33.4678	52.6782	38.4958	9.89258	10.6762	10.6588	9.32475	10.1381	61.8894
contig_12906	-48.069	-4.51455	1.18588e-06	"CDKB2, 2"	cyclin-dependent kinase B2-2	"gi|15218072|ref|NP_173517.1|cyclin-dependent kinase B2-2 [Arabidopsis thaliana] , gi|152013425|sp|Q8LG64.2|CKB22_ARATH RecName: Full=Cyclin-dependent kinase B2-2, Short=CDKB2, 2 , gi|4836894|gb|AAD30597.1|AC007369_7 Putative cdc2 kinase [Arabidopsis thaliana] , gi|89001057|gb|ABD59118.1| At1g20930 [Arabidopsis thaliana] , gi|110738782|dbj|BAF01314.1| putative cell division control protein [Arabi…	58.8666	59.7453	65.4578	62.9148	61.7461	21.5497	19.0432	12.8454	19.4386	18.2192	11.6146	14.1166	14.6655	14.3118	13.6771	61.7461
contig_2792	-49.7822	-5.18065	0.000868266	DTX35	detoxifying efflux carrier 35	"gi|30686958|ref|NP_194294.2|detoxifying efflux carrier 35 [Arabidopsis thaliana] , gi|939319602|sp|F4JTB3.1|DTX35_ARATH RecName: Full=Protein DETOXIFICATION 35, Short=AtDTX35, AltName: Full=Multidrug and toxic compound extrusion protein 35, Short=MATE protein 35, AltName: Full=Protein DETOXIFYING EFFLUX CARRIER 35, Short=Protein DTX5, AltName: Full=Protein FLOWER FLAVONOID TRANSPORTER, Short=Pro…	74.2251	67.2725	59.4247	45.8376	61.69	23.0077	49.9173	34.8425	38.1375	36.4763	14.8854	11.9001	9.41965	11.4259	11.9078	61.69
contig_7699	54.3628	8.47755	4.95457e-08	AT3G55960	Haloacid dehalogenase-like hydrolase (HAD) superfamily protein	"gi|15228783|ref|NP_191155.1|Haloacid dehalogenase-like hydrolase (HAD) superfamily protein [Arabidopsis thaliana] , gi|7573491|emb|CAB87850.1| putative protein [Arabidopsis thaliana] , gi|20466680|gb|AAM20657.1| putative protein [Arabidopsis thaliana] , gi|21537285|gb|AAM61626.1| unknown [Arabidopsis thaliana] , gi|23198192|gb|AAN15623.1| putative protein [Arabidopsis thaliana] , gi|332645940|gb…	7.205	6.72901	6.77463	8.37193	7.27014	24.7346	18.9688	20.6977	21.5022	21.4758	62.1449	61.201	60.2506	62.9353	61.633	61.633
contig_3260	51.5659	6.17035	1.0982e-05	AT2G38410	VHS and GAT domain-containing protein	"gi|15224501|ref|NP_181375.1|VHS and GAT domain-containing protein [Arabidopsis thaliana] , gi|3395431|gb|AAC28763.1| unknown protein [Arabidopsis thaliana] , gi|209529799|gb|ACI49794.1| At2g38410 [Arabidopsis thaliana] , gi|330254440|gb|AEC09534.1| VHS and GAT domain-containing protein [Arabidopsis thaliana]"	11.129	10.9605	9.0113	8.79273	9.9734	21.023	25.6848	26.7476	15.5994	22.2637	52.7325	65.5416	61.4699	66.4132	61.5393	61.5393
contig_6693	54.7327	9.41407	4.5771e-07	AT3G11690	uncharacterized protein	"gi|18399317|ref|NP_566397.1|uncharacterized protein [Arabidopsis thaliana] , gi|6041821|gb|AAF02136.1|AC009918_8 unknown protein [Arabidopsis thaliana] , gi|194579021|gb|ACF75544.1| At3g11690 [Arabidopsis thaliana] , gi|332641563|gb|AEE75084.1| uncharacterized protein AT3G11690 [Arabidopsis thaliana]"	8.53906	5.74281	5.91401	5.8237	6.5049	33.0922	34.1353	35.6266	28.4978	32.838	62.131	58.072	63.5857	61.1616	61.2376	61.2376
contig_4998	55.7633	11.4745	3.91219e-06	ERD15	dehydration-induced protein ERD15	"gi|42571167|ref|NP_973657.1|dehydration-induced protein ERD15 [Arabidopsis thaliana] , gi|330254879|gb|AEC09973.1| dehydration-induced protein ERD15 [Arabidopsis thaliana]"	5.37357	5.09813	5.49292	5.33019	5.3237	24.2747	9.69121	16.6647	18.4937	17.2811	55.5448	60.9912	63.4969	64.3151	61.087	61.087
contig_3506	-51.4137	-6.50149	1.52669e-06	AT2G25737	Sulfite exporter TauE/SafE family protein	"gi|30682879|ref|NP_850068.1|Sulfite exporter TauE/SafE family protein [Arabidopsis thaliana] , gi|22531098|gb|AAM97053.1| unknown protein [Arabidopsis thaliana] , gi|25083770|gb|AAN72117.1| unknown protein [Arabidopsis thaliana] , gi|26450521|dbj|BAC42374.1| unknown protein [Arabidopsis thaliana] , gi|28951043|gb|AAO63445.1| At2g25737 [Arabidopsis thaliana] , gi|330252652|gb|AEC07746.1| Sulfite …	60.1982	60.5028	66.1957	56.1395	60.7591	19.1367	21.1318	25.3084	22.3454	21.9806	6.88501	8.17585	11.0535	11.2672	9.34541	60.7591
contig_13467	-55.4667	-13.2265	2.59461e-05	GATA4	GATA transcription factor 4	"gi|15232355|ref|NP_191612.1|GATA transcription factor 4 [Arabidopsis thaliana] , gi|62900345|sp|O49743.1|GATA4_ARATH RecName: Full=GATA transcription factor 4, Short=AtGATA-4 , gi|14190407|gb|AAK55684.1|AF378881_1 AT3g60530/T8B10_190 [Arabidopsis thaliana] , gi|2959736|emb|CAA74002.1| homologous to GATA-binding transcription factors [Arabidopsis thaliana] , gi|7288001|emb|CAB81839.1| GATA transc…	65.3788	64.9804	54.9294	54.7246	60.0033	17.8479	26.6704	19.1593	35.4312	24.7772	4.47876	4.59891	3.78576	5.283	4.53661	60.0033
contig_3386	53.2051	8.93022	2.94766e-06	PGP9	P-glycoprotein 9	"gi|240255983|ref|NP_193539.6|P-glycoprotein 9 [Arabidopsis thaliana] , gi|378405145|sp|Q9M0M2.2|AB9B_ARATH RecName: Full=ABC transporter B family member 9, Short=ABC transporter ABCB.9, Short=AtABCB9, AltName: Full=Multidrug resistance protein 9, AltName: Full=P-glycoprotein 9 , gi|332658588|gb|AEE83988.1| P-glycoprotein 9 [Arabidopsis thaliana]"	8.94549	6.67793	5.11811	6.0951	6.70916	39.0923	35.7799	42.2128	32.3622	37.3618	64.9312	60.356	59.5648	54.8051	59.9143	59.9143
contig_7162	45.3012	4.10708	5.1833e-05	XERICO	RING-H2 protein XERICO	"gi|15228108|ref|NP_178507.1|RING-H2 protein XERICO [Arabidopsis thaliana] , gi|42570685|ref|NP_973416.1| RING-H2 protein XERICO [Arabidopsis thaliana] , gi|75337246|sp|Q9SI09.1|XERIC_ARATH RecName: Full=Probable E3 ubiquitin-protein ligase XERICO , gi|11692878|gb|AAG40042.1|AF324691_1 T23O15.13 [Arabidopsis thaliana] , gi|11908040|gb|AAG41449.1|AF326867_1 putative RING zinc finger protein [Arabi…	17.217	12.0041	11.7668	17.3321	14.58	20.1993	24.7737	20.8424	17.668	20.8709	71.1173	52.8827	63.4347	52.0902	59.8812	59.8812
contig_18140	-46.1054	-4.40324	0.000267944	PFD6	prefoldin 6	"gi|30691134|ref|NP_174292.2|prefoldin 6 [Arabidopsis thaliana] , gi|88011191|gb|ABD38916.1| At1g29990 [Arabidopsis thaliana] , gi|332193044|gb|AEE31165.1| prefoldin 6 [Arabidopsis thaliana]"	56.1067	55.9068	63.0454	63.5528	59.6529	43.4182	33.8547	24.6817	51.3602	38.3287	13.4626	9.87413	14.8516	16.0016	13.5475	59.6529
contig_6604	52.0604	7.90929	0.00028633	AT2G36780	UDP-glucosyl transferase 73C3	"gi|15228034|ref|NP_181216.1|UDP-glucosyl transferase 73C3 [Arabidopsis thaliana] , gi|75315657|sp|Q9ZQ96.1|U73C3_ARATH RecName: Full=UDP-glycosyltransferase 73C3 , gi|4415923|gb|AAD20154.1| putative glucosyl transferase [Arabidopsis thaliana] , gi|15028389|gb|AAK76671.1| putative glucosyl transferase [Arabidopsis thaliana] , gi|19310661|gb|AAL85061.1| putative glucosyl transferase [Arabidopsis t…	6.97658	5.03191	6.3226	11.8083	7.53484	47.4212	47.9153	50.9622	39.2369	46.3839	80.2262	53.7112	51.6195	52.824	59.5952	59.5952
contig_299	58.6073	61.3323	5.68664e-05	AT1G78950	beta-amyrin synthase	"gi|22330734|ref|NP_178016.2|beta-amyrin synthase [Arabidopsis thaliana] , gi|224493173|sp|B6EXY6.2|LUP4_ARATH RecName: Full=Beta-amyrin synthase, Short=AtBAS, AltName: Full=Lupeol synthase 4, Short=AtLUP4 , gi|332198062|gb|AEE36183.1| beta-amyrin synthase [Arabidopsis thaliana]"	1.09504	1.32389	0.943699	0.523008	0.971408	23.13	8.72056	16.9191	15.2798	16.0124	43.4792	63.3289	62.0105	69.4961	59.5787	59.5787
contig_13246	-49.4909	-6.0319	1.65147e-05		polygalacturonase isoenzyme 1 beta subunit homolog	gi|1762584|gb|AAB39546.1|polygalacturonase isoenzyme 1 beta subunit homolog [Arabidopsis thaliana]	58.8598	65.6373	55.3326	57.4758	59.3264	35.3488	47.4924	51.4964	42.4401	44.1944	8.16069	10.4796	9.83771	10.8637	9.83544	59.3264
contig_2292	55.4647	15.8067	2.45199e-06	AT1G75900	GDSL esterase/lipase EXL3	"gi|15222901|ref|NP_177718.1|GDSL esterase/lipase EXL3 [Arabidopsis thaliana] , gi|75165254|sp|Q94CH6.1|EXL3_ARATH RecName: Full=GDSL esterase/lipase EXL3, AltName: Full=Family II extracellular lipase 3, Short=Family II lipase EXL3, Flags: Precursor , gi|15054386|gb|AAK30018.1| family II lipase EXL3 [Arabidopsis thaliana] , gi|332197651|gb|AEE35772.1| GDSL esterase/lipase EXL3 [Arabidopsis thalia…	4.49153	2.10655	2.85843	5.52713	3.74591	62.3713	63.8199	54.1661	56.485	59.2106	19.6515	11.766	10.9973	10.3711	13.1965	59.2106
contig_1282	46.8307	4.80629	7.10095e-05	AT2G46550	uncharacterized protein	"gi|334184949|ref|NP_001189763.1|uncharacterized protein [Arabidopsis thaliana] , gi|330255626|gb|AEC10720.1| uncharacterized protein AT2G46550 [Arabidopsis thaliana]"	13.0161	10.3163	12.2809	13.6007	12.3035	41.9391	36.3898	33.314	26.0829	34.4315	70.3599	54.0728	56.7789	55.3255	59.1343	59.1343
contig_2397	46.9697	4.87602	0.000162722	AT4G21870	heat shock protein class V 15.4	"gi|15234627|ref|NP_193918.1|heat shock protein class V 15.4 [Arabidopsis thaliana] , gi|75278048|sp|O49710.1|HS154_ARATH RecName: Full=15.4 kDa class V heat shock protein, AltName: Full=15.4 kDa heat shock protein, Short=AtHsp15.4 , gi|2894565|emb|CAA17154.1| heat shock protein - like [Arabidopsis thaliana] , gi|7269032|emb|CAB79142.1| heat shock protein-like [Arabidopsis thaliana] , gi|21592394…	6.67767	9.64642	14.0685	18.0794	12.118	28.7197	5.3856	12.4547	16.1348	15.6737	64.1831	51.9606	66.2222	53.9849	59.0877	59.0877
contig_3004	46.0783	4.59114	8.57443e-05	AT4G24830	argininosuccinate synthase	"gi|22328910|ref|NP_194214.2|argininosuccinate synthase [Arabidopsis thaliana] , gi|78099761|sp|Q9SZX3.3|ASSY_ARATH RecName: Full=Argininosuccinate synthase, chloroplastic, AltName: Full=Citrulline--aspartate ligase, Flags: Precursor , gi|17529036|gb|AAL38728.1| putative argininosuccinate synthase [Arabidopsis thaliana] , gi|20259085|gb|AAM14258.1| putative argininosuccinate synthase [Arabidopsis…	13.7707	13.4133	12.2907	11.8497	12.8311	31.9921	30.4019	32.8558	20.9553	29.0513	72.1393	54.9484	53.4901	55.0598	58.9094	58.9094
contig_8832	58.5076	357.372	1.1903e-06	FLA11	fasciclin-like arabinogalactan protein 11	"gi|15242651|ref|NP_195937.1|fasciclin-like arabinogalactan protein 11 [Arabidopsis thaliana] , gi|116247778|sp|Q8LEJ6.2|FLA11_ARATH RecName: Full=Fasciclin-like arabinogalactan protein 11, Flags: Precursor , gi|13430542|gb|AAK25893.1|AF360183_1 putative arabinogalactan protein [Arabidopsis thaliana] , gi|7413594|emb|CAB86084.1| arabinogalactan protein-like [Arabidopsis thaliana] , gi|9757768|dbj…	0	0.547815	0.108888	0	0.164176	6.44817	7.52016	8.23984	4.71876	6.73173	66.0744	59.0261	57.9082	51.6785	58.6718	58.6718
contig_15592	-44.1403	-4.04502	0.0273766		unknown protein	gi|27754524|gb|AAO22709.1|unknown protein [Arabidopsis thaliana]	73.1525	39.9631	33.8523	52.785	49.9382	38.6941	88.5527	43.7433	63.5548	58.6362	23.588	10.1439	12.5002	11.7516	14.4959	58.6362
contig_17091	-44.1376	-4.10037	0.0144806		plasma membrane ATPase 3	gi|110739581|dbj|BAF01699.1|plasma membrane ATPase 3 [Arabidopsis thaliana]	27.8238	21.474	38.1905	59.0293	36.6294	74.4592	38.0227	70.9458	50.0676	58.3738	8.68969	17.5269	17.2293	13.499	14.2362	58.3738
contig_4214	48.9599	6.22201	1.62533e-05	MIZ1	uncharacterized protein	"gi|18405770|ref|NP_565953.1|uncharacterized protein [Arabidopsis thaliana] , gi|75097381|sp|O22227.1|MIZ1_ARATH RecName: Full=Protein MIZU-KUSSEI 1 , gi|13569548|gb|AAK31144.1|AF345340_1 unknown [Arabidopsis thaliana] , gi|2618701|gb|AAB84348.1| expressed protein [Arabidopsis thaliana] , gi|109946471|gb|ABG48414.1| At2g41660 [Arabidopsis thaliana] , gi|110735918|dbj|BAE99934.1| hypothetical prot…	11.3368	9.24014	7.76049	9.16523	9.37567	21.812	16.9596	23.177	18.8515	20.2	69.7926	56.6148	54.454	52.4807	58.3355	58.3355
contig_12733	-46.0966	-4.79403	0.0259373	AT3G55430	O-Glycosyl hydrolases family 17 protein	"gi|15233271|ref|NP_191103.1|O-Glycosyl hydrolases family 17 protein [Arabidopsis thaliana] , gi|7076786|emb|CAB75901.1| beta-1, 3-glucanase-like protein [Arabidopsis thaliana] , gi|23297293|gb|AAN12934.1| putative beta-1,3-glucanase [Arabidopsis thaliana] , gi|332645862|gb|AEE79383.1| O-Glycosyl hydrolases family 17 protein [Arabidopsis thaliana]"	63.6432	39.678	32.6784	37.0617	43.2653	40.3072	95.3233	54.1395	43.2156	58.2464	10.478	12.3971	14.6693	11.0548	12.1498	58.2464
contig_11380	-44.719	-4.31176	0.000528615	DES-1-LIKE	sphingolipid delta-4 desaturase	"gi|15234510|ref|NP_192402.1|sphingolipid delta-4 desaturase [Arabidopsis thaliana] , gi|75315623|sp|Q9ZPH4.1|DES1L_ARATH RecName: Full=Sphingolipid delta(4)-desaturase DES1-like , gi|6752878|gb|AAF27915.1|AF220201_1 DES-1-like transmembrane protein [Arabidopsis thaliana] , gi|4325341|gb|AAD17340.1| similar to the Drosophila DES-1 protein (GB:X94180) [Arabidopsis thaliana] , gi|7267252|emb|CAB810…	51.5392	57.6063	60.9025	62.8405	58.2221	29.4652	31.9921	40.8652	57.9108	40.0583	12.8109	14.3684	13.6575	13.1756	13.5031	58.2221
contig_1395	56.3669	33.8638	0.00318994	GSTU9	glutathione S-transferase tau 9	"gi|30697685|ref|NP_851249.1|glutathione S-transferase tau 9 [Arabidopsis thaliana] , gi|75263010|sp|Q9FUT0.1|GSTU9_ARATH RecName: Full=Glutathione S-transferase U9, Short=AtGSTU9, AltName: Full=GST class-tau member 9, AltName: Full=Glutathione S-transferase 14 , gi|11095992|gb|AAG30128.1|AF288179_1 glutathione S-transferase [Arabidopsis thaliana] , gi|51970564|dbj|BAD43974.1| glutathione S-trans…	4.1817	1.31518	0.871388	0.492402	1.71517	10.2691	5.65077	4.74768	25.4831	11.5376	92.6217	45.0876	49.6537	44.9652	58.0821	58.0821
contig_16865	-56.3272	-35.8161	0.000315662	HB33	homeobox protein 33	"gi|18410804|ref|NP_565106.1|homeobox protein 33 [Arabidopsis thaliana] , gi|75172232|sp|Q9FRL5.1|ZHD5_ARATH RecName: Full=Zinc-finger homeodomain protein 5, Short=AtZHD5, AltName: Full=Homeobox protein 33, Short=AtHB-33 , gi|10092273|gb|AAG12686.1|AC025814_10 hypothetical protein, 24548-23619 [Arabidopsis thaliana] , gi|21536702|gb|AAM61034.1| unknown [Arabidopsis thaliana] , gi|110737972|dbj|BA…	40.7082	78.5266	66.4466	46.099	57.9451	4.14753	7.80535	3.59831	3.69359	4.8112	0.567227	1.37885	1.61004	2.91529	1.61785	57.9451
contig_6817	-44.1689	-4.21795	2.15388e-05	AT5G20950	glycosyl hydrolase family protein	"gi|22326920|ref|NP_197595.2|glycosyl hydrolase family protein [Arabidopsis thaliana] , gi|30688067|ref|NP_851048.1| glycosyl hydrolase family protein [Arabidopsis thaliana] , gi|18087537|gb|AAL58902.1|AF462808_1 beta-D-glucan exohydrolase-like protein [Arabidopsis thaliana] , gi|20259456|gb|AAM13848.1| putative beta-D-glucan exohydrolase [Arabidopsis thaliana] , gi|23296985|gb|AAN13217.1| putati…	48.7232	65.442	62.1934	55.22	57.8946	29.5992	28.6711	26.4027	31.2078	28.9702	13.9722	13.7614	14.6778	12.4917	13.7258	57.8946
contig_6867	57.7213	348.755	1.14248e-05	AT5G62040	protein BROTHER of FT and TFL 1	"gi|15240410|ref|NP_201010.1|protein BROTHER of FT and TFL 1 [Arabidopsis thaliana] , gi|17432947|sp|Q9FIT4.1|BFT_ARATH RecName: Full=Protein BROTHER of FT and TFL 1 , gi|10176921|dbj|BAB10165.1| CEN (centroradialis)-like phosphatidylethanolamine-binding protein-like [Arabidopsis thaliana] , gi|332010171|gb|AED97554.1| protein BROTHER of FT and TFL 1 [Arabidopsis thaliana]"	0.0751899	0.446682	0.142058	0	0.165983	2.32283	0.414548	0.143332	1.382	1.06568	43.1869	62.9008	60.066	65.3954	57.8873	57.8873
contig_3533	57.263	159.348	1.49121e-05		unnamed protein product	gi|10177463|dbj|BAB10854.1|unnamed protein product [Arabidopsis thaliana]	0.318781	0.723083	0.219011	0.185637	0.361628	5.75882	5.43242	8.45227	5.32659	6.24253	72.1407	54.8115	48.954	54.5923	57.6246	57.6246
contig_1518	-48.4038	-6.4323	0.000344003	AT4G23490	uncharacterized protein	"gi|18416156|ref|NP_567683.1|uncharacterized protein [Arabidopsis thaliana] , gi|25090374|gb|AAN72287.1| At4g23490/F16G20_190 [Arabidopsis thaliana] , gi|332659365|gb|AEE84765.1| uncharacterized protein AT4G23490 [Arabidopsis thaliana] , gi|591401908|gb|AHL38681.1| glycosyltransferase, partial [Arabidopsis thaliana]"	62.2524	56.0334	43.6457	67.325	57.3141	29.8436	44.2732	30.1164	47.8372	38.0176	9.28916	8.59812	8.08427	9.66988	8.91036	57.3141
contig_4782	-50.6097	-8.72993	0.00166041	AN3	GRF1-interacting factor 1	"gi|30691739|ref|NP_198216.2|GRF1-interacting factor 1 [Arabidopsis thaliana] , gi|75154315|sp|Q8L8A5.1|GIF1_ARATH RecName: Full=GRF1-interacting factor 1, Short=AtGIF1, AltName: Full=Protein ANGUSTIFOLIA 3, AltName: Full=Transcription coactivator GIF1 , gi|21539890|gb|AAM52881.1| GRF1-interacting factor 1 [Arabidopsis thaliana] , gi|27754436|gb|AAO22666.1| unknown protein [Arabidopsis thaliana] …	35.0414	53.5376	79.4719	60.5768	57.1569	12.5864	4.0007	4.90834	4.6935	6.54724	28.7605	29.5297	27.5805	24.5023	27.5933	57.1569
contig_9934	46.8972	5.58285	0.000931789	MSS3	calmodulin-like protein MSS3	"gi|18406202|ref|NP_565996.1|calmodulin-like protein MSS3 [Arabidopsis thaliana] , gi|75318037|sp|O22845.2|CML5_ARATH RecName: Full=Calmodulin-like protein 5, AltName: Full=Protein MULTICOPY SUPPRESSORS OF SNF4 DEFICIENCY IN YEAST 3 , gi|9965747|gb|AAG10150.1|AF250344_1 calmodulin-like MSS3 [Arabidopsis thaliana] , gi|17065478|gb|AAL32893.1| putative Ca2+-binding protein [Arabidopsis thaliana] , …	12.4444	13.3193	7.67522	7.49384	10.2332	27.7362	18.6173	24.9965	41.6731	28.2558	38.8723	61.722	65.5901	62.3372	57.1304	57.1304
contig_17452	-47.1685	-5.83165	1.18588e-06	"CYCB1, 4"	cyclin-B1-4	"gi|15225784|ref|NP_180244.1|cyclin-B1-4 [Arabidopsis thaliana] , gi|75277932|sp|O48790.1|CCB14_ARATH RecName: Full=Cyclin-B1-4, AltName: Full=G2/mitotic-specific cyclin-B1-4, Short=CycB1, 4 , gi|2760842|gb|AAB95310.1| putative cyclin [Arabidopsis thaliana] , gi|15292695|gb|AAK92716.1| putative cyclin [Arabidopsis thaliana] , gi|50198987|gb|AAT70494.1| At2g26760 [Arabidopsis thaliana] , gi|330252…	55.5284	56.3951	61.1511	54.649	56.9309	17.2456	15.0942	14.4797	22.2268	17.2616	8.33183	10.2789	8.77488	11.664	9.7624	56.9309
contig_18637	-51.16	-10.283	9.43555e-06	AT4G27280	"EF-hand, calcium binding motif-containing protein"	"gi|15237043|ref|NP_194458.1|EF-hand, calcium binding motif-containing protein [Arabidopsis thaliana] , gi|3269289|emb|CAA19722.1| putative protein [Arabidopsis thaliana] , gi|7269581|emb|CAB79583.1| putative protein [Arabidopsis thaliana] , gi|16648777|gb|AAL25579.1| AT4g27280/M4I22_90 [Arabidopsis thaliana] , gi|20466123|gb|AAM19983.1| AT4g27280/M4I22_90 [Arabidopsis thaliana] , gi|21537328|gb|…	48.7278	59.9153	63.0701	54.9715	56.6712	15.1386	6.7684	16.8314	17.0415	13.945	4.31332	6.86951	4.41111	6.45067	5.51115	56.6712
contig_4374	42.7972	4.15136	1.60524e-05	MLO6	MLO-like protein 6	"gi|15220529|ref|NP_176350.1|MLO-like protein 6 [Arabidopsis thaliana] , gi|33112391|sp|Q94KB7.2|MLO6_ARATH RecName: Full=MLO-like protein 6, Short=AtMlo6 , gi|4585879|gb|AAD25552.1|AC005850_9 Highly Simlilar to Mlo proteins [Arabidopsis thaliana] , gi|24111257|gb|AAK53799.2|AF369567_1 membrane protein Mlo6 [Arabidopsis thaliana] , gi|332195730|gb|AEE33851.1| MLO-like protein 6 [Arabidopsis thali…	12.7488	12.7639	14.0978	14.7117	13.5805	38.5395	43.8614	40.4566	28.1002	37.7394	55.2338	55.5939	58.5503	56.1331	56.3778	56.3778
contig_3109	55.8303	136.344	1.52669e-06		arabinogalactan protein-like	gi|21553523|gb|AAM62616.1|arabinogalactan protein-like [Arabidopsis thaliana]	0.107157	0.763907	0.607363	0.171603	0.412507	16.8203	20.6121	19.2013	11.7577	17.0979	59.0598	58.9415	56.7281	50.2418	56.2428	56.2428
contig_15054	-46.6399	-5.93521	0.000272874		AF105034_1delta7 sterol C-5 desaturase	gi|5031219|gb|AAD38120.1|AF105034_1delta7 sterol C-5 desaturase [Arabidopsis thaliana]	38.45	65.5023	58.8345	61.5747	56.0904	24.4123	23.3061	21.6563	32.1971	25.3929	8.08525	9.23865	10.2087	10.2692	9.45044	56.0904
contig_7614	43.7295	4.54528	1.44354e-05	EXL1	EXORDIUM like 7	"gi|18403760|ref|NP_565797.1|EXORDIUM like 7 [Arabidopsis thaliana] , gi|75100536|sp|O82176.2|EXOL7_ARATH RecName: Full=Protein EXORDIUM-like 7, Flags: Precursor , gi|20197218|gb|AAC61821.2| Expressed protein [Arabidopsis thaliana] , gi|29824368|gb|AAP04144.1| unknown protein [Arabidopsis thaliana] , gi|30793801|gb|AAP40353.1| unknown protein [Arabidopsis thaliana] , gi|110739099|dbj|BAF01466.1| …	13.3509	14.7642	11.2913	9.93181	12.3346	30.3914	22.298	21.6242	20.6126	23.7315	63.3504	51.1159	56.2839	53.5059	56.064	56.064
contig_9435	-49.3774	-8.49022	5.15152e-05	MTO3	S-adenosylmethionine synthase 4	"gi|15229033|ref|NP_188365.1|S-adenosylmethionine synthase 4 [Arabidopsis thaliana] , gi|75311602|sp|Q9LUT2.1|METK4_ARATH RecName: Full=S-adenosylmethionine synthase 4, Short=AdoMet synthase 4, AltName: Full=Methionine adenosyltransferase 4, Short=MAT 4 , gi|11994556|dbj|BAB02743.1| S-adenosylmethionine synthase [Arabidopsis thaliana] , gi|14335070|gb|AAK59799.1| AT3g17390/MGD8_20 [Arabidopsis th…	12.6517	10.5374	7.6633	8.98606	9.95961	40.6745	66.9336	59.4523	56.8181	55.9696	7.05543	7.00029	6.61136	5.70191	6.59225	55.9696
contig_9448	-47.4246	-6.96793	0.00336488	AT5G20820	SAUR-like auxin-responsive family protein	"gi|15242071|ref|NP_197582.1|SAUR-like auxin-responsive family protein [Arabidopsis thaliana] , gi|89111850|gb|ABD60697.1| At5g20820 [Arabidopsis thaliana] , gi|332005510|gb|AED92893.1| SAUR-like auxin-responsive family protein [Arabidopsis thaliana]"	66.4463	51.0768	42.1315	61.8299	55.3711	42.5338	44.4975	47.2111	84.6158	54.7146	6.89767	8.47998	6.23828	10.1703	7.94657	55.3711
contig_16651	-50.2341	-11.4113	2.15793e-05		unknown	gi|21554311|gb|AAM63416.1|unknown [Arabidopsis thaliana]	50.5067	60.4319	63.5877	45.71	55.0591	20.0457	22.5514	20.4254	25.927	22.2374	3.5538	4.85133	6.01844	4.87635	4.82498	55.0591
contig_11988	-47.5044	-7.32648	0.000283207	TINY2	dehydration-responsive element-binding protein 3	"gi|15239113|ref|NP_196720.1|dehydration-responsive element-binding protein 3 [Arabidopsis thaliana] , gi|75264381|sp|Q9LYD3.1|DREB3_ARATH RecName: Full=Dehydration-responsive element-binding protein 3, AltName: Full=Protein TINY 2 , gi|7573416|emb|CAB87719.1| transcription factor like protein [Arabidopsis thaliana] , gi|48479294|gb|AAT44918.1| putative AP2/EREBP transcription factor [Arabidopsis…	46.0998	52.862	50.0759	71.0151	55.0132	31.867	46.627	33.0327	43.4931	38.755	8.18209	7.69824	5.92458	8.23036	7.50882	55.0132
contig_18547	-51.1635	-14.4425	0.000922533	AT5G19730	probable pectinesterase 53	"gi|15241163|ref|NP_197474.1|probable pectinesterase 53 [Arabidopsis thaliana] , gi|75304460|sp|Q8VYZ3.1|PME53_ARATH RecName: Full=Probable pectinesterase 53, Short=PE 53, AltName: Full=Pectin methylesterase 53, Short=AtPME53, Flags: Precursor , gi|17529290|gb|AAL38872.1| putative pectin methylesterase [Arabidopsis thaliana] , gi|20465499|gb|AAM20209.1| putative pectin methylesterase [Arabidopsis…	68.7692	46.8231	45.4572	58.8287	54.9695	34.7897	43.0735	63.1737	68.3133	52.3375	2.68423	4.45586	3.33936	4.74491	3.80609	54.9695
contig_504	48.4953	8.72147	8.17247e-07	AT5G66440	uncharacterized protein	"gi|15239971|ref|NP_201445.1|uncharacterized protein [Arabidopsis thaliana] , gi|10177525|dbj|BAB10920.1| unnamed protein product [Arabidopsis thaliana] , gi|15292835|gb|AAK92786.1| unknown protein [Arabidopsis thaliana] , gi|23296787|gb|AAN13170.1| unknown protein [Arabidopsis thaliana] , gi|332010831|gb|AED98214.1| uncharacterized protein AT5G66440 [Arabidopsis thaliana]"	6.95845	7.7255	4.3643	6.07408	6.28058	23.6206	15.1466	21.256	20.2997	20.0807	52.4292	55.8488	55.7316	55.0942	54.7759	54.7759
contig_23065	-50.7745	-13.9954	9.34048e-05		At4g25300	"gi|63025176|gb|AAY27061.1|At4g25300 [Arabidopsis thaliana] , gi|66841342|gb|AAY57308.1| At4g25300 [Arabidopsis thaliana]"	47.7692	63.3523	53.6818	53.9234	54.6817	15.1244	27.6523	6.68335	25.874	18.8335	1.5013	4.19476	5.01335	4.91912	3.90713	54.6817
contig_4263	52.4426	24.8568	0.000761451	ACD1-LIKE	ACD1-like protein	"gi|18416592|ref|NP_567725.1|ACD1-like protein [Arabidopsis thaliana] , gi|15983402|gb|AAL11569.1|AF424575_1 AT4g25650/L73G19_30 [Arabidopsis thaliana] , gi|15810259|gb|AAL07017.1| unknown protein [Arabidopsis thaliana] , gi|37962888|gb|AAR05798.1| LLS1-like protein [Arabidopsis thaliana] , gi|332659688|gb|AEE85088.1| ACD1-like protein [Arabidopsis thaliana]"	4.5103	1.2337	1.59394	1.45497	2.19823	16.7431	14.7293	15.2781	12.416	14.7916	81.0705	46.2146	47.7599	43.5184	54.6408	54.6408
contig_14820	-41.7413	-4.35658	2.72354e-05	AT5G08050	uncharacterized protein	"gi|15241507|ref|NP_196422.1|uncharacterized protein [Arabidopsis thaliana] , gi|6562319|emb|CAB62617.1| putative protein [Arabidopsis thaliana] , gi|332003855|gb|AED91238.1| uncharacterized protein AT5G08050 [Arabidopsis thaliana]"	57.424	52.0842	60.5207	46.6791	54.177	34.9849	32.7828	26.5524	30.6308	31.2377	16.3822	11.9155	10.7096	10.7355	12.4357	54.177
contig_43	42.5095	4.66931	0.000106297	SKD1	suppressor of K+ transport growth defect 1 protein	"gi|15226199|ref|NP_180328.1|suppressor of K+ transport growth defect 1 protein [Arabidopsis thaliana] , gi|75338801|sp|Q9ZNT0.1|VPS4_ARATH RecName: Full=Protein SUPPRESSOR OF K(+) TRANSPORT GROWTH DEFECT 1, Short=AtSKD1, AltName: Full=Protein VACUOLAR PROTEIN SORTING 4 , gi|13605797|gb|AAK32884.1|AF367297_1 F10A12.27/F10A12.27 [Arabidopsis thaliana] , gi|3860272|gb|AAC73040.1| putative ATPase [A…	14.411	10.1867	10.4083	11.3346	11.5852	27.6592	23.1989	21.8378	21.6413	23.5843	67.323	53.1493	44.3785	51.5279	54.0947	54.0947
contig_1450	53.1374	57.2985	0.00156717	NRT2.5	nitrate transporter2.5	"gi|15222118|ref|NP_172754.1|nitrate transporter2.5 [Arabidopsis thaliana] , gi|75264143|sp|Q9LPV5.1|NRT25_ARATH RecName: Full=High affinity nitrate transporter 2.5, Short=AtNRT2:5 , gi|8698741|gb|AAF78499.1|AC012187_19 Strong similarity to high-affinity nitrate transporter ACH2 from Arabidopsis thaliana gb|AF019749 [Arabidopsis thaliana] , gi|332190831|gb|AEE28952.1| nitrate transporter2.5 [Arab…	0.797816	0.66134	0.771194	1.54505	0.943851	9.54272	14.287	4.52717	15.315	10.918	84.4069	44.1134	44.7132	43.0914	54.0813	54.0813
contig_273	52.8202	49.1376	3.79064e-06	AT5G42610	uncharacterized protein	"gi|15239011|ref|NP_199075.1|uncharacterized protein [Arabidopsis thaliana] , gi|75171109|sp|Q9FJV7.1|MCU4_ARATH RecName: Full=Calcium uniporter protein 4, mitochondrial, Flags: Precursor , gi|10177139|dbj|BAB10499.1| unnamed protein product [Arabidopsis thaliana] , gi|52354487|gb|AAU44564.1| hypothetical protein AT5G42610 [Arabidopsis thaliana] , gi|55740675|gb|AAV63930.1| hypothetical protein A…	1.8508	1.18866	0.708802	0.640845	1.09727	5.59653	5.23993	3.19436	3.34329	4.34353	64.1448	52.0441	51.4998	47.9812	53.9175	53.9175
contig_11012	-50.7111	-17.3409	0.00150796	AT5G05340	peroxidase 52	"gi|15239075|ref|NP_196153.1|peroxidase 52 [Arabidopsis thaliana] , gi|26397801|sp|Q9FLC0.1|PER52_ARATH RecName: Full=Peroxidase 52, Short=Atperox P52, AltName: Full=ATP49, Flags: Precursor , gi|10176746|dbj|BAB09977.1| peroxidase [Arabidopsis thaliana] , gi|17529072|gb|AAL38746.1| putative peroxidase [Arabidopsis thaliana] , gi|332003478|gb|AED90861.1| peroxidase 52 [Arabidopsis thaliana]"	41.2484	18.1082	25.4701	45.3748	32.5504	61.7581	67.4193	48.5541	37.5264	53.8145	4.6999	2.4551	2.33144	2.92688	3.10333	53.8145
contig_10223	-41.2898	-4.37083	0.000357317	AT4G27570	UDP-glycosyltransferase 79B3	"gi|15234196|ref|NP_194487.1|UDP-glycosyltransferase 79B3 [Arabidopsis thaliana] , gi|75213724|sp|Q9T081.1|U79B3_ARATH RecName: Full=UDP-glycosyltransferase 79B3 , gi|4469008|emb|CAB38269.1| UDP rhamnose--anthocyanidin-3-glucoside rhamnosyltransferase-like protein [Arabidopsis thaliana] , gi|7269611|emb|CAB81407.1| UDP rhamnose--anthocyanidin-3-glucoside rhamnosyltransferase-like protein [Arabido…	65.2838	49.0147	52.3671	47.49	53.5389	13.3013	29.4751	16.5691	27.5184	21.716	19.7276	9.27262	10.2099	9.78646	12.2492	53.5389
contig_4578	40.4811	4.11848	0.00497243	EXL2	protein EXORDIUM like 2	"gi|15237656|ref|NP_201231.1|protein EXORDIUM like 2 [Arabidopsis thaliana] , gi|75170014|sp|Q9FE06.1|EXOL2_ARATH RecName: Full=Protein EXORDIUM-like 2, Flags: Precursor , gi|11908088|gb|AAG41473.1|AF326891_1 putative phi-1 protein [Arabidopsis thaliana] , gi|12642896|gb|AAK00390.1|AF339708_1 putative phi-1 protein [Arabidopsis thaliana] , gi|14190477|gb|AAK55719.1|AF380638_1 AT5g64260/MSJ1_10 [A…	9.68535	6.83263	5.71837	29.6878	12.981	33.9895	47.141	21.4919	29.9647	33.1468	39.2271	58.6645	56.4075	59.5495	53.4621	53.4621
contig_6777	53.1033	218	1.17667e-06	LBD4	LOB domain-containing protein 4	"gi|15221679|ref|NP_174417.1|LOB domain-containing protein 4 [Arabidopsis thaliana] , gi|29428037|sp|Q9SHE9.1|LBD4_ARATH RecName: Full=LOB domain-containing protein 4, AltName: Full=ASYMMETRIC LEAVES 2-like protein 6, Short=AS2-like protein 6 , gi|6692123|gb|AAF24588.1|AC007654_4 T19E23.11 [Arabidopsis thaliana] , gi|50253474|gb|AAT71939.1| At1g31320 [Arabidopsis thaliana] , gi|51972120|gb|AAU151…	0.165696	0.459366	0	0.3538	0.244715	2.21355	1.92859	2.84274	2.30722	2.32302	60.5462	54.8749	47.8082	50.1629	53.3481	53.3481
contig_4553	48.6778	12.3455	0.00553951		transcription factor-like protein	gi|21536874|gb|AAM61206.1|transcription factor-like protein [Arabidopsis thaliana]	5.31903	2.35392	4.10926	5.3798	4.2905	17.3688	20.6981	19.4579	11.0466	17.1429	86.5079	44.4807	44.8346	36.0499	52.9683	52.9683
contig_21019	-51.0421	-29.1342	1.71771e-05	AT4G27240	C2H2 type zinc finger protein	"gi|18416951|ref|NP_567769.1|C2H2 type zinc finger protein [Arabidopsis thaliana] , gi|3269285|emb|CAA19718.1| hypothetical protein [Arabidopsis thaliana] , gi|7269577|emb|CAB79579.1| hypothetical protein [Arabidopsis thaliana] , gi|124301090|gb|ABN04797.1| At4g27240 [Arabidopsis thaliana] , gi|225898821|dbj|BAH30541.1| hypothetical protein [Arabidopsis thaliana] , gi|332659915|gb|AEE85315.1| C2H…	46.4507	54.049	59.4545	51.4712	52.8564	12.6695	13.1785	17.026	27.227	17.5252	2.04709	1.22566	2.13623	1.84797	1.81424	52.8564
contig_13005	-47.1764	-9.9479	0.000825978	AT3G01930	major facilitator protein	"gi|30678455|ref|NP_850497.1|major facilitator protein [Arabidopsis thaliana] , gi|332640215|gb|AEE73736.1| major facilitator protein [Arabidopsis thaliana]"	34.7629	58.8692	70.6394	45.5234	52.4487	22.305	22.0299	21.545	25.6571	22.8842	4.04124	6.22858	5.87689	4.94266	5.27234	52.4487
contig_6715	45.7082	8.18003	1.02934e-05	AT4G37530	peroxidase 51	"gi|15235600|ref|NP_195469.1|peroxidase 51 [Arabidopsis thaliana] , gi|26397925|sp|Q9SZE7.1|PER51_ARATH RecName: Full=Peroxidase 51, Short=Atperox P51, AltName: Full=ATP37, Flags: Precursor , gi|18874554|gb|AAL79842.1|AF469928_1 peroxidase ATP37 [Arabidopsis thaliana] , gi|4468978|emb|CAB38292.1| peroxidase-like protein [Arabidopsis thaliana] , gi|7270735|emb|CAB80418.1| peroxidase-like protein […	5.9735	7.36805	6.93413	5.1884	6.36602	35.0818	29.1196	28.3712	36.9222	32.3737	48.1523	56.5946	46.9071	56.643	52.0742	52.0742
contig_4962	-44.2195	-6.64026	5.20839e-05		LRR receptor-like serine/threonine-protein kinase ERECTA	"gi|15225286|ref|NP_180201.1|LRR receptor-like serine/threonine-protein kinase ERECTA [Arabidopsis thaliana] , gi|75319658|sp|Q42371.1|ERECT_ARATH RecName: Full=LRR receptor-like serine/threonine-protein kinase ERECTA, AltName: Full=Protein QUANTITATIVE RESISTANCE TO PLECTOSPHAERELLA 1, AltName: Full=Protein QUANTITATIVE RESISTANCE TO RALSTONIA SOLANACEARUM 1, AltName: Full=Protein TRANSPIRATION …	46.0658	62.7727	46.4214	52.9779	52.0594	18.4304	24.0744	17.3275	27.4292	21.8154	5.67957	8.30365	8.30682	9.06984	7.83997	52.0594
contig_11192	-41.6948	-5.07994	7.79632e-05	LHCB4.3	light harvesting complex photosystem II	"gi|15225630|ref|NP_181539.1|light harvesting complex photosystem II [Arabidopsis thaliana] , gi|38503231|sp|Q9S7W1.1|CB4C_ARATH RecName: Full=Chlorophyll a-b binding protein CP29.3, chloroplastic, AltName: Full=LHCB4.3, AltName: Full=LHCII protein 4.3, Flags: Precursor , gi|4741956|gb|AAD28775.1|AF134128_1 Lhcb4:3 protein [Arabidopsis thaliana] , gi|17979325|gb|AAL49888.1| putative chlorophyll a…	59.4502	44.4598	54.7398	49.0072	51.9142	35.7842	39.8887	32.8707	25.7974	33.5853	13.9091	9.49989	9.27032	8.19854	10.2195	51.9142
contig_7976	-42.3182	-5.45222	2.79465e-06	RPA70B	RPA70-kDa subunit B	"gi|15241489|ref|NP_196419.1|RPA70-kDa subunit B [Arabidopsis thaliana] , gi|75337075|sp|Q9SD82.1|RFA1B_ARATH RecName: Full=Replication protein A 70 kDa DNA-binding subunit B, Short=AtRPA70B, AltName: Full=AtRPA1-5, AltName: Full=Replication factor A protein 1B, AltName: Full=Replication protein A 1B, Short=AtRPA1B , gi|6562316|emb|CAB62614.1| replication factor A-like protein [Arabidopsis thalia…	53.2574	50.7218	49.1807	54.1328	51.8232	15.272	16.9263	14.1072	23.8672	17.5432	7.97078	8.97028	10.2279	10.8509	9.50497	51.8232
contig_10264	-42.1446	-5.47073	0.0152567	AT1G16000	uncharacterized protein	"gi|18394310|ref|NP_563987.1|uncharacterized protein [Arabidopsis thaliana] , gi|6587807|gb|AAF18498.1|AC010924_11 Identical to gb|Y10291 GAG1 protein from Arabidopsis thaliana [Arabidopsis thaliana] , gi|1780757|emb|CAA71334.1| GAG1At [Arabidopsis thaliana] , gi|21592597|gb|AAM64546.1| unknown [Arabidopsis thaliana] , gi|26450030|dbj|BAC42135.1| unknown protein [Arabidopsis thaliana] , gi|288272…	25.6643	70.3204	42.2211	68.0797	51.5714	23.0317	8.34218	15.9748	34.5691	20.4795	8.77182	10.5278	7.48945	10.9181	9.42679	51.5714
contig_18214	-42.5288	-5.76695	0.000108632	AT4G18590	"nucleic acid-binding, OB-fold-like protein"	"gi|30684455|ref|NP_567560.2|nucleic acid-binding, OB-fold-like protein [Arabidopsis thaliana] , gi|75126967|sp|Q6NLG7.1|RFA3B_ARATH RecName: Full=Replication protein A 14 kDa subunit B, Short=AtRPA14B, AltName: Full=Replication factor A protein 3B, AltName: Full=Replication protein A 3B , gi|45773776|gb|AAS76692.1| At4g18590 [Arabidopsis thaliana] , gi|46359785|gb|AAS88756.1| At4g18590 [Arabidop…	43.5841	50.7053	51.8942	59.6179	51.4504	26.4082	16.8261	13.1259	29.2061	21.3916	6.56664	9.84984	10.2428	9.02706	8.92159	51.4504
contig_389	38.8673	4.09363	0.000866922	RLK1	receptor-like protein kinase 1	"gi|15239468|ref|NP_200898.1|receptor-like protein kinase 1 [Arabidopsis thaliana] , gi|332010011|gb|AED97394.1| receptor-like protein kinase 1 [Arabidopsis thaliana]"	12.998	14.1385	9.33878	13.7792	12.5636	23.9981	22.2053	27.0461	20.1893	23.3597	70.2398	41.7044	48.8655	44.9137	51.4309	51.4309
contig_8001	51.021	182.05	0.00142455	AT2G45220	putative pectinesterase/pectinesterase inhibitor 17	"gi|18406733|ref|NP_566038.1|putative pectinesterase/pectinesterase inhibitor 17 [Arabidopsis thaliana] , gi|75277238|sp|O22149.2|PME17_ARATH RecName: Full=Probable pectinesterase/pectinesterase inhibitor 17, Includes: RecName: Full=Pectinesterase inhibitor 17, AltName: Full=Pectin methylesterase inhibitor 17, Includes: RecName: Full=Pectinesterase 17, Short=PE 17, AltName: Full=Pectin methyleste…	0.629852	0.0880417	0.349998	0.0593329	0.281806	63.014	64.5833	55.7602	21.8535	51.3028	6.473	8.90119	8.08816	5.77462	7.30924	51.3028
contig_24849	-49.6085	-31.2675	4.086e-05	AT1G30700	FAD-binding Berberine family protein	"gi|15221473|ref|NP_174357.1|FAD-binding Berberine family protein [Arabidopsis thaliana] , gi|4587526|gb|AAD25757.1|AC007060_15 Strong similarity to F19I3.2 gi|3033375 putative berberine bridge enzyme from Arabidopsis thaliana BAC gb|AC004238. ESTs gb|F19886, gb|Z30784 and gb|Z30785 come from this gene [Arabidopsis thaliana] , gi|16930507|gb|AAL31939.1|AF419607_1 At1g30700/T5I8_15 [Arabidopsis th…	42.2203	61.4852	54.8861	46.3983	51.2475	13.9712	11.9591	9.59888	21.3582	14.2219	0.176921	1.1864	2.65859	2.53409	1.639	51.2475
contig_11284	-41.3335	-5.18645	1.52655e-05		unknown	gi|21593517|gb|AAM65484.1|unknown [Arabidopsis thaliana]	47.842	51.3969	51.6754	53.9126	51.2067	22.0003	13.724	15.4506	27.8979	19.7682	10.6071	9.18174	10.5915	9.11227	9.87317	51.2067
contig_267	40.5109	4.79138	0.000234509	AT2G42490	copper amine oxidase family protein	"gi|30689034|ref|NP_181777.2|copper amine oxidase family protein [Arabidopsis thaliana] , gi|21539445|gb|AAM53275.1| putative copper amine oxidase [Arabidopsis thaliana] , gi|23197642|gb|AAN15348.1| putative copper amine oxidase [Arabidopsis thaliana] , gi|330255032|gb|AEC10126.1| copper amine oxidase family protein [Arabidopsis thaliana]"	11.1198	11.5835	9.60063	10.4361	10.685	31.9342	28.4438	33.9897	18.2131	28.1452	38.8902	56.2125	55.4427	54.2383	51.1959	51.1959
contig_9123	43.6626	6.81616	0.000172707	AT5G06470	Glutaredoxin family protein	"gi|15240060|ref|NP_196265.1|Glutaredoxin family protein [Arabidopsis thaliana] , gi|9758427|dbj|BAB08969.1| unnamed protein product [Arabidopsis thaliana] , gi|332003638|gb|AED91021.1| Glutaredoxin family protein [Arabidopsis thaliana]"	7.60964	6.988	8.11015	7.32068	7.50712	46.3605	27.6111	36.8228	29.2029	34.9993	43.4787	60.7771	50.3276	50.0954	51.1697	51.1697
contig_6098	-42.036	-5.61446	3.34568e-06	AT1G26940	Cyclophilin-like peptidyl-prolyl cis-trans isomerase family protein	"gi|18396122|ref|NP_564267.1|Cyclophilin-like peptidyl-prolyl cis-trans isomerase family protein [Arabidopsis thaliana] , gi|75329988|sp|Q8LDR3.1|CYP23_ARATH RecName: Full=Peptidyl-prolyl cis-trans isomerase CYP23, Short=PPIase CYP23, AltName: Full=Cyclophilin of 23 kDa, AltName: Full=Cyclophilin-23, Flags: Precursor , gi|21553981|gb|AAM63062.1| unknown [Arabidopsis thaliana] , gi|26451588|dbj|BA…	52.1211	46.419	51.686	54.3567	51.1457	30.2064	31.8195	29.4263	37.5449	32.2493	9.39198	8.78535	9.54526	8.71598	9.10964	51.1457
contig_2856	-41.1293	-5.11235	0.000181082	AT1G67330	uncharacterized protein	"gi|15220402|ref|NP_176901.1|uncharacterized protein [Arabidopsis thaliana] , gi|9828617|gb|AAG00240.1|AC002130_5 F1N21.15 [Arabidopsis thaliana] , gi|40823166|gb|AAR92263.1| At1g67330 [Arabidopsis thaliana] , gi|45752704|gb|AAS76250.1| At1g67330 [Arabidopsis thaliana] , gi|110742847|dbj|BAE99322.1| hypothetical protein [Arabidopsis thaliana] , gi|332196511|gb|AEE34632.1| uncharacterized protein …	52.7617	41.2819	50.9445	59.535	51.1308	31.8724	27.3466	23.8234	40.4239	30.8666	11.883	8.51775	9.92036	9.68452	10.0014	51.1308
contig_11717	-38.5575	-4.10556	1.97056e-05	MIS12	minichromosome instability 12-like protein	"gi|334188025|ref|NP_198402.2|minichromosome instability 12-like protein [Arabidopsis thaliana] , gi|122209129|sp|Q2V0Z5.1|MIS12_ARATH RecName: Full=Protein MIS12 homolog, AltName: Full=Protein MINICHROMOSOME INSTABILITY 12, Short=AtMIS12, Short=Protein MIS12-LIKE , gi|84095155|dbj|BAE66672.1| kinetochore protein [Arabidopsis thaliana] , gi|332006592|gb|AED93975.1| minichromosome instability 12-l…	44.7871	49.482	56.1849	53.4386	50.9731	22.18	21.5242	13.4082	23.2871	20.0999	10.3106	14.4043	11.5392	13.4084	12.4156	50.9731
contig_12594	-42.5406	-6.27044	0.000428317	HPT1	homogentisate phytyltransferase 1	"gi|30680535|ref|NP_849984.1|homogentisate phytyltransferase 1 [Arabidopsis thaliana] , gi|75161194|sp|Q8VWJ1.1|HPT1_ARATH RecName: Full=Homogentisate phytyltransferase 1, chloroplastic, Short=AtHPT1, AltName: Full=Tocopherol polyprenyltransferase 1, AltName: Full=Vitamin E pathway gene 2-1 protein, Short=AtVTE2-1, Flags: Precursor , gi|17104828|gb|AAL35412.1|AF324344_1 tocopherol polyprenyltrans…	48.3355	50.2399	58.139	45.7343	50.6122	37.3383	31.5991	26.0243	53.1445	37.0266	8.25801	7.91094	7.59755	8.51972	8.07155	50.6122
contig_7832	42.2019	6.02797	2.18356e-05	AT2G37900	putative peptide/nitrate transporter	"gi|15224397|ref|NP_181326.1|putative peptide/nitrate transporter [Arabidopsis thaliana] , gi|310947295|sp|P0CI03.1|PTR28_ARATH RecName: Full=Protein NRT1/ PTR FAMILY 5.6, Short=AtNPF5.6 , gi|330254369|gb|AEC09463.1| putative peptide/nitrate transporter [Arabidopsis thaliana]"	8.74737	10.2065	8.6342	5.98556	8.39342	40.9366	39.3668	53.946	44.4521	44.6754	55.9143	48.5222	51.5896	46.355	50.5953	50.5953
contig_3787	-45.2098	-9.60377	1.38629e-05	AT4G38280	uncharacterized protein	"gi|30691877|ref|NP_195541.2|uncharacterized protein [Arabidopsis thaliana] , gi|22655230|gb|AAM98205.1| putative protein [Arabidopsis thaliana] , gi|30102890|gb|AAP21363.1| At4g38290 [Arabidopsis thaliana] , gi|51969484|dbj|BAD43434.1| putative protein [Arabidopsis thaliana] , gi|51969630|dbj|BAD43507.1| putative protein [Arabidopsis thaliana] , gi|51970242|dbj|BAD43813.1| putative protein [Arab…	48.8343	45.1709	50.4576	57.3948	50.4644	27.0724	24.7452	26.9412	35.9811	28.685	5.08739	4.26438	5.33251	6.33431	5.25465	50.4644
contig_6942	-37.9137	-4.02816	0.000277717	AT3G54690	probable arabinose 5-phosphate isomerase	"gi|15232565|ref|NP_191029.1|probable arabinose 5-phosphate isomerase [Arabidopsis thaliana] , gi|75182157|sp|Q9M1T1.1|SETH3_ARATH RecName: Full=Probable arabinose 5-phosphate isomerase, Short=API, AltName: Full=CBS domain-containing protein CBSSIS1 , gi|7258373|emb|CAB77589.1| sugar-phosphate isomerase-like protein [Arabidopsis thaliana] , gi|110742297|dbj|BAE99073.1| sugar-phosphate isomerase -…	53.9216	36.7697	49.5534	61.4919	50.4341	44.3786	46.969	47.5356	56.9395	48.9557	14.1807	11.8391	13.0697	10.9921	12.5204	50.4341
contig_5878	45.9499	11.9911	8.84517e-06	ZFP4	zinc finger protein 4	"gi|15218939|ref|NP_176788.1|zinc finger protein 4 [Arabidopsis thaliana] , gi|27923890|sp|Q39263.2|ZFP4_ARATH RecName: Full=Zinc finger protein 4 , gi|12322602|gb|AAG51296.1|AC026480_3 C2H2-type zinc finger protein, putative [Arabidopsis thaliana] , gi|13605609|gb|AAK32798.1|AF361630_1 At1g66140/F15E12_19 [Arabidopsis thaliana] , gi|15810083|gb|AAL06967.1| At1g66140/F15E12_19 [Arabidopsis thalia…	3.71236	4.67888	4.88257	3.44879	4.18065	16.6112	8.78255	12.1204	14.1882	12.9256	59.2538	47.0374	48.4113	45.8197	50.1305	50.1305
contig_2310	48.4682	32.0546	0.00318214	AT5G42180	peroxidase	"gi|15238309|ref|NP_199033.1|peroxidase [Arabidopsis thaliana] , gi|26397658|sp|Q43872.1|PER64_ARATH RecName: Full=Peroxidase 64, Short=Atperox P64, AltName: Full=ATP17a, AltName: Full=PRXR4, Flags: Precursor , gi|1402910|emb|CAA66960.1| peroxidase [Arabidopsis thaliana] , gi|1429223|emb|CAA67550.1| peroxidase [Arabidopsis thaliana] , gi|9757963|dbj|BAB08451.1| peroxidase [Arabidopsis thaliana] ,…	1.86797	1.18369	1.83519	1.35611	1.56074	30.4028	71.6796	62.576	35.4573	50.0289	22.9229	24.6976	24.2653	23.3393	23.8063	50.0289
contig_5787	42.9286	7.07622	9.66765e-05	CAM9	calmodulin-like protein 9	"gi|15231073|ref|NP_190760.1|calmodulin-like protein 9 [Arabidopsis thaliana] , gi|75336812|sp|Q9S744.1|CML9_ARATH RecName: Full=Calmodulin-like protein 9, Short=AtCaM-9 , gi|5825602|gb|AAD53315.1|AF178075_1 calmodulin 9 [Arabidopsis thaliana] , gi|14190471|gb|AAK55716.1|AF380635_1 AT3g51920/F4F15_30 [Arabidopsis thaliana] , gi|4678921|emb|CAB41312.1| putative calmodulin [Arabidopsis thaliana] , …	7.31518	8.28317	6.2147	6.44702	7.06502	31.8915	20.8423	20.3087	37.2436	27.5715	42.4945	53.195	52.0437	52.2412	49.9936	49.9936
contig_13083	-38.3937	-4.31408	1.33982e-05	DUT1	deoxyuridine 5'-triphosphate nucleotidohydrolase	"gi|15232681|ref|NP_190278.1|deoxyuridine 5'-triphosphate nucleotidohydrolase [Arabidopsis thaliana] , gi|75266320|sp|Q9STG6.1|DUT_ARATH RecName: Full=Deoxyuridine 5'-triphosphate nucleotidohydrolase, Short=dUTPase, AltName: Full=dUTP pyrophosphatase, AltName: Full=dUTP-pyrophosphatase-like 1, Short=AtDUT1 , gi|806394021|pdb|4OOP|A Chain A, Arabidopsis Thaliana Dutpase With With Magnesium And Alp…	46.4835	57.9196	47.0605	48.4513	49.9787	15.0203	10.635	10.4317	18.8133	13.725	12.4976	9.75336	12.712	11.3771	11.585	49.9787
contig_13627	-38.3279	-4.34131	1.35581e-05	AT3G47590	alpha/beta-hydrolase domain-containing protein	"gi|15228202|ref|NP_190343.1|alpha/beta-hydrolase domain-containing protein [Arabidopsis thaliana] , gi|6522542|emb|CAB61985.1| putative protein [Arabidopsis thaliana] , gi|34146868|gb|AAQ62442.1| At3g47590 [Arabidopsis thaliana] , gi|51969610|dbj|BAD43497.1| unknown protein [Arabidopsis thaliana] , gi|332644784|gb|AEE78305.1| alpha/beta-hydrolase domain-containing protein [Arabidopsis thaliana]"	49.4248	54.7326	47.4131	47.6245	49.7988	26.8926	34.4081	27.1208	22.2868	27.6771	10.5486	12.1047	11.4435	11.7869	11.4709	49.7988
contig_2624	43.2776	7.69583	2.76425e-05		putative GDSL-motif lipase/hydrolase	gi|21593518|gb|AAM65485.1|putative GDSL-motif lipase/hydrolase [Arabidopsis thaliana]	8.18569	3.78354	5.49964	8.38459	6.46336	52.132	54.7167	42.5294	49.5856	49.7409	28.0192	16.4928	15.6067	18.5326	19.6628	49.7409
contig_9265	-37.5265	-4.08873	4.06121e-06	FVE	WD-40 repeat-containing protein MSI4	"gi|30680701|ref|NP_565456.2|WD-40 repeat-containing protein MSI4 [Arabidopsis thaliana] , gi|22096353|sp|O22607.3|MSI4_ARATH RecName: Full=WD-40 repeat-containing protein MSI4, AltName: Full=Altered cold-responsive gene 1 protein , gi|30268748|gb|AAP29474.1|AF498101_1 MSI4 [Arabidopsis thaliana] , gi|30268750|gb|AAP29475.1|AF498102_1 MSI4 [Arabidopsis thaliana] , gi|16323103|gb|AAL15286.1| At2g1…	43.4185	51.5875	51.5328	52.1651	49.676	23.2385	20.9525	17.9211	22.4606	21.1432	11.2059	12.4715	12.0673	12.8532	12.1495	49.676
contig_10588	-42.3809	-6.97502	9.33382e-05	SRF8	STRUBBELIG-receptor family 8 protein	"gi|186512302|ref|NP_001119030.1|STRUBBELIG-receptor family 8 protein [Arabidopsis thaliana] , gi|332659161|gb|AEE84561.1| STRUBBELIG-receptor family 8 protein [Arabidopsis thaliana]"	53.273	55.1653	49.7493	39.7082	49.4739	17.5969	31.7792	19.749	28.3635	24.3721	6.92985	6.68373	7.62495	7.13351	7.09301	49.4739
contig_18675	-42.0728	-6.69144	9.43614e-07	AT4G27280	"EF-hand, calcium binding motif-containing protein"	"gi|15237043|ref|NP_194458.1|EF-hand, calcium binding motif-containing protein [Arabidopsis thaliana] , gi|3269289|emb|CAA19722.1| putative protein [Arabidopsis thaliana] , gi|7269581|emb|CAB79583.1| putative protein [Arabidopsis thaliana] , gi|16648777|gb|AAL25579.1| AT4g27280/M4I22_90 [Arabidopsis thaliana] , gi|20466123|gb|AAM19983.1| AT4g27280/M4I22_90 [Arabidopsis thaliana] , gi|21537328|gb|…	47.4754	52.5241	46.2377	51.6233	49.4651	18.4892	17.4949	18.8478	22.3237	19.2889	7.27799	7.66485	8.10122	6.52514	7.3923	49.4651
contig_10085	-39.0542	-4.78361	0.000156163	CIPK1	CBL-interacting serine/threonine-protein kinase 1	"gi|18401539|ref|NP_566580.1|CBL-interacting serine/threonine-protein kinase 1 [Arabidopsis thaliana] , gi|56748824|sp|Q8RWC9.2|CIPK1_ARATH RecName: Full=CBL-interacting serine/threonine-protein kinase 1, AltName: Full=SNF1-related kinase 3.16, AltName: Full=SOS2-like protein kinase PKS13 , gi|332642442|gb|AEE75963.1| CBL-interacting serine/threonine-protein kinase 1 [Arabidopsis thaliana]"	40.1596	34.422	41.0038	26.6797	35.5663	42.1055	59.4713	48.338	47.59	49.3762	9.65183	10.7481	9.80934	11.0785	10.322	49.3762
contig_6082	-42.0173	-6.85239	3.58177e-05		PsbQ-like protein 1	"gi|18395819|ref|NP_566137.1|PsbQ-like protein 1 [Arabidopsis thaliana] , gi|75204862|sp|Q9SGH4.1|PNSL3_ARATH RecName: Full=Photosynthetic NDH subunit of lumenal location 3, chloroplastic, AltName: Full=PsbQ-like protein 2, Flags: Precursor , gi|6692264|gb|AAF24614.1|AC010870_7 hypothetical protein [Arabidopsis thaliana] , gi|17979498|gb|AAL50085.1| AT3g01440/T13O15_8 [Arabidopsis thaliana] , gi|…	49.5353	38.6712	55.0288	53.5517	49.1968	42.2286	47.4585	41.5707	37.582	42.21	9.24048	6.94826	7.03359	5.49568	7.1795	49.1968
contig_1440	43.243	8.40755	7.23485e-06	MBF1C	multiprotein-bridging factor 1c	"gi|15230125|ref|NP_189093.1|multiprotein-bridging factor 1c [Arabidopsis thaliana] , gi|75274343|sp|Q9LV58.1|MBF1C_ARATH RecName: Full=Multiprotein-bridging factor 1c , gi|9294040|dbj|BAB01997.1| ethylene-responsive transcriptional coactivator-like protein [Arabidopsis thaliana] , gi|28466837|gb|AAO44027.1| At3g24500 [Arabidopsis thaliana] , gi|110735899|dbj|BAE99925.1| putative ethylene-respons…	6.83435	3.70395	2.49185	10.3206	5.8377	12.1634	8.09792	7.65684	12.6217	10.135	43.5385	51.7588	46.5773	54.4482	49.0807	49.0807
contig_9599	-37.4611	-4.29655	0.00495582	AT2G30670	NAD(P)-binding Rossmann-fold superfamily protein	"gi|15224550|ref|NP_180625.1|NAD(P)-binding Rossmann-fold superfamily protein [Arabidopsis thaliana] , gi|75278022|sp|O49332.1|TRNHE_ARATH RecName: Full=Tropinone reductase homolog At2g30670 , gi|2880044|gb|AAC02738.1| putative tropinone reductase [Arabidopsis thaliana] , gi|330253331|gb|AEC08425.1| NAD(P)-binding Rossmann-fold superfamily protein [Arabidopsis thaliana]"	31.3779	27.9611	34.7361	42.3978	34.1182	46.5642	49.4438	30.3745	68.9168	48.8248	11.0569	11.6146	10.1655	12.6179	11.3637	48.8248
contig_9864	-44.3895	-11.0524	0.000923045		"blue copper protein, putative"	"gi|21553614|gb|AAM62707.1|blue copper protein, putative [Arabidopsis thaliana]"	62.2026	57.419	41.0419	34.5579	48.8053	26.2075	44.4069	31.2854	33.1795	33.7698	3.82461	4.03026	4.65254	5.15587	4.41582	48.8053
contig_8082	-45.6282	-15.5025	5.20839e-05	AT1G80360	methionine-specific aminotransferase	"gi|15220119|ref|NP_178152.1|methionine-specific aminotransferase [Arabidopsis thaliana] , gi|12324981|gb|AAG52437.1|AC018848_8 putative aspartate aminotransferase, 38163-36256 [Arabidopsis thaliana] , gi|20260520|gb|AAM13158.1| putative aspartate aminotransferase [Arabidopsis thaliana] , gi|31711874|gb|AAP68293.1| At1g80360 [Arabidopsis thaliana] , gi|332198270|gb|AEE36391.1| methionine-specific…	42.2977	51.4692	57.479	43.8519	48.7745	19.6708	27.7154	17.4752	30.1991	23.7651	2.16954	3.36434	3.48657	3.56449	3.14624	48.7745
contig_13333	-36.7561	-4.08082	0.000340775	FLA2	fasciclin-like arabinogalactan protein 2	"gi|15235459|ref|NP_193009.1|fasciclin-like arabinogalactan protein 2 [Arabidopsis thaliana] , gi|75207770|sp|Q9SU13.1|FLA2_ARATH RecName: Full=Fasciclin-like arabinogalactan protein 2, Flags: Precursor , gi|4586249|emb|CAB40990.1| putative pollen surface protein [Arabidopsis thaliana] , gi|7267974|emb|CAB78315.1| putative pollen surface protein [Arabidopsis thaliana] , gi|16974609|gb|AAL31207.1|…	28.895	21.7497	19.283	34.2666	26.0486	47.2918	57.5279	51.4302	38.4971	48.6867	12.6231	11.1048	12.9379	11.0567	11.9306	48.6867
contig_13475	-43.6634	-9.81271	0.000330671	AT2G24800	peroxidase	"gi|15224621|ref|NP_180053.1|peroxidase [Arabidopsis thaliana] , gi|25453218|sp|Q9SK52.1|PER18_ARATH RecName: Full=Peroxidase 18, Short=Atperox P18, Flags: Precursor , gi|4559371|gb|AAD23032.1| putative peroxidase [Arabidopsis thaliana] , gi|330252536|gb|AEC07630.1| peroxidase [Arabidopsis thaliana]"	37.7321	40.3107	55.9201	60.5091	48.618	17.3952	22.5197	18.9072	28.7616	21.8959	6.95128	5.37466	3.3018	4.19063	4.95459	48.618
contig_15411	-41.6219	-7.06066	0.000152059	AT5G53650	uncharacterized protein	"gi|18423537|ref|NP_568796.1|uncharacterized protein [Arabidopsis thaliana] , gi|9759204|dbj|BAB09741.1| unnamed protein product [Arabidopsis thaliana] , gi|21536641|gb|AAM60973.1| unknown [Arabidopsis thaliana] , gi|26453175|dbj|BAC43663.1| unknown protein [Arabidopsis thaliana] , gi|28416749|gb|AAO42905.1| At5g53650 [Arabidopsis thaliana] , gi|332009008|gb|AED96391.1| uncharacterized protein AT…	41.6501	49.2134	50.4706	52.6236	48.4894	30.0268	21.3267	20.1502	39.6447	27.7871	6.69119	7.47829	8.10522	5.19548	6.86754	48.4894
contig_15593	-38.8765	-5.09448	1.48292e-06		enoyl-ACP reductase	gi|2204087|emb|CAA74175.1|enoyl-ACP reductase [Arabidopsis thaliana]	46.2254	46.1691	52.5589	48.5321	48.3714	18.9	16.4864	14.797	20.8146	17.7495	8.65143	9.83226	9.8811	9.61465	9.49486	48.3714
contig_23587	-47.2516	-45.0038	0.00153334		chalcone synthase family protein	gi|71089779|gb|AAZ23746.1|chalcone synthase family protein [Arabidopsis thaliana]	31.5324	60.3337	68.8155	32.6201	48.3254	2.73847	8.19543	4.1133	5.57649	5.15592	0.657053	0.66091	1.31647	1.6608	1.07381	48.3254
contig_3826	44.0697	11.6157	8.0821e-07		hypothetical protein	"gi|2459437|gb|AAB80672.1|hypothetical protein [Arabidopsis thaliana] , gi|340749209|gb|AEK67478.1| trihelix [Arabidopsis thaliana]"	5.16546	4.19921	3.98829	3.25249	4.15136	30.5506	31.3886	26.827	26.2139	28.745	47.2967	48.5233	45.6134	51.4508	48.2211	48.2211
contig_4951	36.8421	4.29817	0.00354916	PMT5	polyol transporter 5	"gi|15230212|ref|NP_188513.1|polyol transporter 5 [Arabidopsis thaliana] , gi|118573108|sp|Q8VZ80.2|PLT5_ARATH RecName: Full=Polyol transporter 5, AltName: Full=Protein POLYOL TRANSPORTER 5, Short=AtPLT5, AltName: Full=Sugar-proton symporter PLT5 , gi|9293909|dbj|BAB01812.1| sugar transporter protein [Arabidopsis thaliana] , gi|332642632|gb|AEE76153.1| polyol transporter 5 [Arabidopsis thaliana]"	13.9638	7.46751	13.0172	10.2334	11.1705	29.4219	49.3433	46.2693	23.1127	37.0368	61.198	42.0349	47.8814	40.9361	48.0126	48.0126
contig_21261	-47.4261	-96.4251	0.000135713		Alpha-expansin 11 precursor (At-EXP11) (AtEx11) (Ath-ExpAlpha-1.14)	gi|21536750|gb|AAM61082.1|Alpha-expansin 11 precursor (At-EXP11) (AtEx11) (Ath-ExpAlpha-1.14) [Arabidopsis thaliana]	9.85496	7.57649	6.85721	11.8264	9.02876	37.6694	43.4485	65.3431	45.2313	47.9231	0.345369	0.192998	0.576653	0.872971	0.496998	47.9231
contig_15116	-38.9949	-5.38216	8.77532e-05	AT5G14910	heavy metal transport/detoxification domain-containing protein	"gi|18417512|ref|NP_568306.1|heavy metal transport/detoxification domain-containing protein [Arabidopsis thaliana] , gi|14517526|gb|AAK62653.1| AT5g14910/F2G14_30 [Arabidopsis thaliana] , gi|15810113|gb|AAL06982.1| AT5g14910/F2G14_30 [Arabidopsis thaliana] , gi|21554207|gb|AAM63286.1| unknown [Arabidopsis thaliana] , gi|332004705|gb|AED92088.1| heavy metal transport/detoxification domain-containi…	38.122	55.3368	55.175	42.94	47.8935	19.5651	17.8899	15.5564	21.3304	18.5854	10.2505	8.36902	8.00176	8.97299	8.89856	47.8935
contig_10309	38.8483	5.40044	3.80589e-06	BDG1	putative alpha/beta-hydrolase	"gi|18408104|ref|NP_564837.1|putative alpha/beta-hydrolase [Arabidopsis thaliana] , gi|21536823|gb|AAM61155.1| unknown [Arabidopsis thaliana] , gi|26453268|dbj|BAC43707.1| unknown protein [Arabidopsis thaliana] , gi|28951045|gb|AAO63446.1| At1g64670 [Arabidopsis thaliana] , gi|68687817|emb|CAH03662.1| synthetase/hydrolase [Arabidopsis thaliana] , gi|332196151|gb|AEE34272.1| putative alpha/beta-hy…	7.39254	5.71347	10.2153	11.9918	8.82828	46.782	51.0899	45.1039	47.7305	47.6766	24.4775	20.3345	23.9925	18.2757	21.7701	47.6766
contig_21506	-44.6851	-16.139	0.00306899	OMT1	caffeic acid/5-hydroxyferulic acid O-methyltransferase	"gi|15239571|ref|NP_200227.1|caffeic acid/5-hydroxyferulic acid O-methyltransferase [Arabidopsis thaliana] , gi|24212073|sp|Q9FK25.1|OMT1_ARATH RecName: Full=Flavone 3'-O-methyltransferase 1, Short=AtOMT1, AltName: Full=Caffeate O-methyltransferase 1, AltName: Full=Quercetin 3'-O-methyltransferase 1 , gi|10178165|dbj|BAB11578.1| O-methyltransferase [Arabidopsis thaliana] , gi|17065522|gb|AAL32915…	28.7227	55.2467	37.9012	68.6765	47.6368	17.0823	6.25033	6.98973	21.5326	12.9638	1.21362	4.12002	2.17832	4.29465	2.95165	47.6368
contig_11204	40.0155	6.31056	3.81404e-06		At4g33565	gi|94442459|gb|ABF19017.1|At4g33565 [Arabidopsis thaliana]	7.77881	6.25493	8.0535	8.05312	7.53509	33.9504	30.577	29.4697	27.0131	30.2526	52.5775	46.328	43.3692	47.9277	47.5506	47.5506
contig_10638	-39.1133	-5.63693	2.21816e-05	GH9B13	glycosyl hydrolase 9B13	"gi|15235301|ref|NP_192138.1|glycosyl hydrolase 9B13 [Arabidopsis thaliana] , gi|75220064|sp|O81416.1|GUN17_ARATH RecName: Full=Endoglucanase 17, AltName: Full=Endo-1,4-beta glucanase 17, Flags: Precursor , gi|3377800|gb|AAC28173.1| T2H3.5 [Arabidopsis thaliana] , gi|7268989|emb|CAB80722.1| putative endo-1, 4-beta glucanase [Arabidopsis thaliana] , gi|19310536|gb|AAL85001.1| AT4g02290/T2H3_5 [Ara…	52.5613	50.2577	44.1109	43.2642	47.5485	18.4633	18.3002	16.2105	27.5427	20.1292	6.06177	8.83534	9.66989	9.17369	8.43517	47.5485
contig_12686	-42.777	-10.3311	0.0030254	AT4G33420	probable peroxidase	"gi|18418208|ref|NP_567919.1|probable peroxidase [Arabidopsis thaliana] , gi|334302846|sp|Q9SZB9.2|PER47_ARATH RecName: Full=Peroxidase 47, Short=Atperox P47, AltName: Full=ATP32, Flags: Precursor , gi|208879538|gb|ACI31314.1| At4g33420 [Arabidopsis thaliana] , gi|332660822|gb|AEE86222.1| probable peroxidase [Arabidopsis thaliana]"	30.7383	30.4852	24.0235	38.8619	31.0272	31.6129	35.0521	59.515	63.2651	47.3613	10.2415	2.934	2.86802	2.29377	4.58432	47.3613
contig_13672	-41.2454	-7.85353	2.85817e-06	MLO4	MLO-like protein 4	"gi|18391228|ref|NP_563882.1|MLO-like protein 4 [Arabidopsis thaliana] , gi|33112637|sp|O23693.2|MLO4_ARATH RecName: Full=MLO-like protein 4, Short=AtMlo4 , gi|14091578|gb|AAK53797.1|AF369565_1 membrane protein Mlo4 [Arabidopsis thaliana] , gi|332190553|gb|AEE28674.1| MLO-like protein 4 [Arabidopsis thaliana]"	30.6816	28.7241	34.4836	29.1123	30.7504	42.2177	47.0241	51.6341	48.178	47.2635	5.94998	5.29391	5.883	6.94558	6.01812	47.2635
contig_2406	38.5453	5.43231	0.000753084	AT1G15410	aspartate-glutamate racemase-like protein	"gi|15218160|ref|NP_172993.1|aspartate-glutamate racemase-like protein [Arabidopsis thaliana] , gi|5103839|gb|AAD39669.1|AC007591_34 Is a member of the PF|01177 Aspartate-glutamate racemase family. EST gb|T43554 comes from this gene [Arabidopsis thaliana] , gi|26983862|gb|AAN86183.1| unknown protein [Arabidopsis thaliana] , gi|332191198|gb|AEE29319.1| aspartate-glutamate racemase-like protein [Ar…	10.5409	7.2356	7.22449	9.78479	8.69644	31.0148	26.9941	23.3333	17.1059	24.612	63.0704	38.7306	46.2501	40.9158	47.2417	47.2417
contig_4569	35.9746	4.22223	0.000156686	BRH1	brassinosteroid-responsive RING-H2	"gi|15233117|ref|NP_191705.1|brassinosteroid-responsive RING-H2 [Arabidopsis thaliana] , gi|4689366|gb|AAD27870.1|AF134155_1 BRH1 RING finger protein [Arabidopsis thaliana] , gi|6850837|emb|CAB71076.1| RING finger protein [Arabidopsis thaliana] , gi|17644157|gb|AAL38776.1| putative RING finger protein [Arabidopsis thaliana] , gi|21436189|gb|AAM51382.1| putative RING finger protein [Arabidopsis th…	15.3453	9.10253	7.97834	12.2318	11.1645	54.3326	36.895	51.7302	37.4781	45.109	46.1124	48.15	49.803	44.4909	47.1391	47.1391
contig_2345	43.9283	14.975	1.29546e-07	AAT1	amino acid transporter 1	"gi|30685317|ref|NP_193844.2|amino acid transporter 1 [Arabidopsis thaliana] , gi|75297892|sp|Q84MA5.1|CAAT1_ARATH RecName: Full=Cationic amino acid transporter 1, AltName: Full=Amino acid transporter 1 , gi|30102670|gb|AAP21253.1| At4g21120 [Arabidopsis thaliana] , gi|110743257|dbj|BAE99519.1| amino acid transport protein AAT1 [Arabidopsis thaliana] , gi|332659005|gb|AEE84405.1| amino acid trans…	1.98427	3.14347	3.67951	3.76611	3.14334	12.0882	7.42838	11.7329	9.11781	10.0918	46.1556	47.5872	48.6908	45.8529	47.0716	47.0716
contig_3724	-35.5218	-4.11448	5.41723e-05	AT5G02160	uncharacterized protein	"gi|240256251|ref|NP_195836.5|uncharacterized protein [Arabidopsis thaliana] , gi|11762216|gb|AAG40386.1|AF325034_1 AT5g02160 [Arabidopsis thaliana] , gi|26452291|dbj|BAC43232.1| unknown protein [Arabidopsis thaliana] , gi|60543355|gb|AAX22275.1| At5g02160 [Arabidopsis thaliana] , gi|332003055|gb|AED90438.1| uncharacterized protein AT5G02160 [Arabidopsis thaliana]"	40.1329	50.2035	48.2725	49.0999	46.9272	43.6777	34.8919	32.4573	43.9073	38.7336	9.27157	12.9914	12.5153	10.8432	11.4054	46.9272
contig_12784	-39.5166	-6.47357	4.36296e-05	iqd17	protein IQ-domain 17	"gi|42566208|ref|NP_567191.2|protein IQ-domain 17 [Arabidopsis thaliana] , gi|332656539|gb|AEE81939.1| protein IQ-domain 17 [Arabidopsis thaliana]"	38.3201	44.6207	51.0393	52.9644	46.7361	27.4057	25.5983	33.6664	33.4761	30.0366	7.13241	7.14439	6.66891	7.93241	7.21953	46.7361
contig_13299	-41.7905	-9.68626	8.1144e-05		unknown protein	gi|27754524|gb|AAO22709.1|unknown protein [Arabidopsis thaliana]	47.6995	33.7589	54.0798	50.8684	46.6016	21.6115	24.8302	18.965	23.0689	22.1189	4.71747	4.47885	5.50559	4.54251	4.81111	46.6016
contig_19620	-43.994	-17.8905	0.00102958	PGIP1	polygalacturonase inhibitor 1	"gi|15240182|ref|NP_196304.1|polygalacturonase inhibitor 1 [Arabidopsis thaliana] , gi|21263838|sp|Q9M5J9.1|PGIP1_ARATH RecName: Full=Polygalacturonase inhibitor 1, AltName: Full=Polygalacturonase-inhibiting protein 1, Short=PGIP-1, Flags: Precursor , gi|7800199|gb|AAF69827.1|AF229249_1 polygalacturonase inhibiting protein 1 [Arabidopsis thaliana] , gi|9759542|dbj|BAB11144.1| polygalacturonase in…	40.5301	63.7062	51.2363	30.9219	46.5987	16.4592	21.628	28.7996	18.5844	21.3678	0.984047	2.01058	4.10758	3.31643	2.60466	46.5987
contig_2136	-39.117	-6.5961	0.0134747	AT2G23690	uncharacterized protein	"gi|334184396|ref|NP_179949.2|uncharacterized protein [Arabidopsis thaliana] , gi|51969952|dbj|BAD43668.1| unknown protein [Arabidopsis thaliana] , gi|110738113|dbj|BAF00989.1| hypothetical protein [Arabidopsis thaliana] , gi|330252387|gb|AEC07481.1| uncharacterized protein AT2G23690 [Arabidopsis thaliana]"	29.3734	43.3295	36.9688	74.7563	46.107	23.5441	12.1252	16.4535	29.5995	20.4306	10.7332	5.19048	5.42796	6.60852	6.99004	46.107
contig_8817	-35.5393	-4.44253	4.19702e-05	PMR5	protein POWDERY MILDEW RESISTANT 5	"gi|15237711|ref|NP_200668.1|protein POWDERY MILDEW RESISTANT 5 [Arabidopsis thaliana] , gi|75180579|sp|Q9LUZ6.1|TBL44_ARATH RecName: Full=Protein PMR5, AltName: Full=Powdery mildew resistance protein 5, AltName: Full=Protein trichome birefringence-like 44 , gi|8843782|dbj|BAA97330.1| unnamed protein product [Arabidopsis thaliana] , gi|26449857|dbj|BAC42051.1| unknown protein [Arabidopsis thalian…	46.7489	37.8369	44.1826	54.6832	45.8629	40.3685	36.0493	40.5261	40.0274	39.2428	9.9106	9.18839	12.327	9.86837	10.3236	45.8629
contig_11704	-37.6695	-5.59828	7.81967e-05	APX4	ascorbate peroxidase 4	"gi|15236678|ref|NP_192640.1|ascorbate peroxidase 4 [Arabidopsis thaliana] , gi|12644689|sp|P82281.2|TL29_ARATH RecName: Full=Thylakoid lumenal 29 kDa protein, chloroplastic, Short=TL29, AltName: Full=AtAPx07, AltName: Full=P29, AltName: Full=Probable L-ascorbate peroxidase 4, Flags: Precursor , gi|13899079|gb|AAK48961.1|AF370534_1 Putative L-ascorbate peroxidase [Arabidopsis thaliana] , gi|72675…	37.1737	53.0431	52.5086	40.721	45.8616	29.19	31.339	33.4177	30.3008	31.0619	7.58211	7.55921	9.3029	8.32414	8.19209	45.8616
contig_9262	-34.8905	-4.21666	0.00762104	LGT8	putative galacturonosyltransferase-like 9	"gi|18409445|ref|NP_564983.1|putative galacturonosyltransferase-like 9 [Arabidopsis thaliana] , gi|186494322|ref|NP_001117576.1| putative galacturonosyltransferase-like 9 [Arabidopsis thaliana] , gi|75097066|sp|O04536.1|GATL9_ARATH RecName: Full=Probable galacturonosyltransferase-like 9, AltName: Full=Like glycosyl transferase 8 , gi|13878003|gb|AAK44079.1|AF370264_1 unknown protein [Arabidopsis …	25.6337	29.2409	25.8318	59.1029	34.9523	39.3262	42.9725	52.6587	47.9916	45.7373	14.4018	9.93529	10.7818	8.26842	10.8468	45.7373
contig_6106	37.0777	5.35604	1.27723e-05	NCED3	9-cis-epoxycarotenoid dioxygenase NCED3	"gi|15231856|ref|NP_188062.1|9-cis-epoxycarotenoid dioxygenase NCED3 [Arabidopsis thaliana] , gi|75273814|sp|Q9LRR7.1|NCED3_ARATH RecName: Full=9-cis-epoxycarotenoid dioxygenase NCED3, chloroplastic, Short=AtNCED3, AltName: Full=Protein SALT TOLERANT 1, Flags: Precursor , gi|11994214|dbj|BAB01336.1| 9-cis-epoxycarotenoid dioxygenase [Arabidopsis thaliana] , gi|16416374|dbj|BAB70609.1| neoxanthin …	7.56884	9.2659	3.52751	13.6849	8.51179	16.5723	14.1738	23.4355	18.6464	18.207	44.9687	46.3544	47.4813	43.5536	45.5895	45.5895
contig_17295	-34.0995	-4.00146	0.0248761	MIOX4	myo-inositol oxygenase 4	"gi|334186932|ref|NP_001190844.1|myo-inositol oxygenase 4 [Arabidopsis thaliana] , gi|4539422|emb|CAB38955.1| putative protein [Arabidopsis thaliana] , gi|7269477|emb|CAB79481.1| putative protein [Arabidopsis thaliana] , gi|332659777|gb|AEE85177.1| myo-inositol oxygenase 4 [Arabidopsis thaliana]"	70.2774	41.2336	24.6263	45.7046	45.4605	11.6539	30.1926	6.41882	22.9593	17.8061	5.02332	13.9316	11.5972	14.8917	11.361	45.4605
contig_2933	-34.5404	-4.16314	4.50386e-05		"GSH-dependent dehydroascorbate reductase 1, putative"	"gi|21593056|gb|AAM65005.1|GSH-dependent dehydroascorbate reductase 1, putative [Arabidopsis thaliana]"	52.1163	41.5702	43.0725	45.081	45.46	35.9164	38.5438	28.0139	39.3537	35.457	10.8909	11.3181	12.2465	9.22294	10.9196	45.46
contig_4066	-36.1218	-4.89584	6.21509e-06		Ca2+/H+-exchanging like protein	gi|110742278|dbj|BAE99064.1|Ca2+/H+-exchanging like protein [Arabidopsis thaliana]	45.3502	48.7812	43.6645	43.779	45.3937	18.2042	20.8976	17.0085	12.1063	17.0542	8.04352	12.9709	6.77895	9.29424	9.27189	45.3937
contig_5267	37.1749	5.56184	1.82207e-05	AT4G36710	scarecrow-like protein 15	"gi|240256197|ref|NP_195389.4|scarecrow-like protein 15 [Arabidopsis thaliana] , gi|332278219|sp|O23210.3|SCL15_ARATH RecName: Full=Scarecrow-like protein 15, Short=AtSCL15, AltName: Full=GRAS family protein 25, Short=AtGRAS-25 , gi|26452022|dbj|BAC43101.1| ap2 SCARECROW-like protein [Arabidopsis thaliana] , gi|332661292|gb|AEE86692.1| scarecrow-like protein 15 [Arabidopsis thaliana]"	9.40666	7.4446	7.51668	8.22847	8.1491	22.3786	20.9876	26.8666	13.9146	21.0368	48.0419	43.9084	47.9073	41.4384	45.324	45.324
contig_15864	-44.3391	-51.961	1.47023e-05	AT1G14430	glyoxal oxidase-related protein	"gi|334182573|ref|NP_172895.2|glyoxal oxidase-related protein [Arabidopsis thaliana] , gi|7262685|gb|AAF43943.1|AC012188_20 Weak similarity to glyoxal oxidase (glx2) from Phanerochaete chrysosporium gb|L47287 [Arabidopsis thaliana] , gi|332191041|gb|AEE29162.1| glyoxal oxidase-related protein [Arabidopsis thaliana]"	37.0624	45.9591	47.2282	50.5871	45.2092	17.0898	18.0642	14.6225	24.6039	18.5951	0.968349	0.737904	0.661427	1.11256	0.870061	45.2092
contig_6327	-33.8993	-4.0037	1.84632e-05	FRA1	kinesin-like protein FRA1	"gi|22327641|ref|NP_199593.2|kinesin-like protein FRA1 [Arabidopsis thaliana] , gi|30695302|ref|NP_851151.1| kinesin-like protein FRA1 [Arabidopsis thaliana] , gi|75299353|sp|Q8GS71.1|KN4A_ARATH RecName: Full=Kinesin-like protein KIN-4A, AltName: Full=AtKINESIN-4A, AltName: Full=Protein FRAGILE FIBER 1 , gi|27260890|gb|AAN86114.1| kinesin-like protein [Arabidopsis thaliana] , gi|27260892|gb|AAN86…	44.4413	48.6035	45.8106	41.885	45.1851	35.102	44.5932	47.9978	41.1467	42.2099	9.31618	11.6799	12.035	12.1123	11.2858	45.1851
contig_1139	33.9445	4.10436	3.20566e-05		myosin heavy chain	gi|110738812|dbj|BAF01329.1|myosin heavy chain [Arabidopsis thaliana]	11.248	13.0623	10.0853	9.34227	10.9345	14.6868	16.3036	14.9486	9.98133	13.9801	35.5279	48.1985	48.0762	47.7134	44.879	44.879
contig_1448	34.3764	4.32163	0.00268082	GPAT3	putative sn-glycerol-3-phosphate 2-O-acyltransferase	"gi|15235185|ref|NP_192104.1|putative sn-glycerol-3-phosphate 2-O-acyltransferase [Arabidopsis thaliana] , gi|83288233|sp|Q9SYJ2.1|GPAT3_ARATH RecName: Full=Probable glycerol-3-phosphate acyltransferase 3, Short=AtGPAT3 , gi|4558564|gb|AAD22657.1|AC007138_21 predicted protein of unknown function [Arabidopsis thaliana] , gi|7268579|emb|CAB80688.1| predicted protein of unknown function [Arabidopsis…	10.8405	7.37261	10.8513	12.3326	10.3493	24.0852	44.0536	38.0206	25.7357	32.9738	59.3841	42.848	40.0691	36.6015	44.7257	44.7257
contig_8247	44.2207	212.053	8.16998e-06	AT1G78950	beta-amyrin synthase	"gi|22330734|ref|NP_178016.2|beta-amyrin synthase [Arabidopsis thaliana] , gi|224493173|sp|B6EXY6.2|LUP4_ARATH RecName: Full=Beta-amyrin synthase, Short=AtBAS, AltName: Full=Lupeol synthase 4, Short=AtLUP4 , gi|332198062|gb|AEE36183.1| beta-amyrin synthase [Arabidopsis thaliana]"	0.221841	0.417334	0.13971	0.0592103	0.209524	11.6692	7.91609	5.70898	7.84606	8.28508	36.2245	49.0501	42.9655	49.4809	44.4302	44.4302
contig_2606	-33.4526	-4.05103	0.000265816	NEK2	serine/threonine-protein kinase Nek2	"gi|15229361|ref|NP_187132.1|serine/threonine-protein kinase Nek2 [Arabidopsis thaliana] , gi|79607883|ref|NP_974221.2| serine/threonine-protein kinase Nek2 [Arabidopsis thaliana] , gi|75333670|sp|Q9CAU7.1|NEK2_ARATH RecName: Full=Serine/threonine-protein kinase Nek2, AltName: Full=NimA-related protein kinase 2, Short=AtNek2 , gi|12322861|gb|AAG51423.1|AC009465_23 putative kinase, 86849-83844 [Ar…	37.3821	55.2851	42.0141	42.9867	44.417	16.5156	19.1134	11.1353	24.9179	17.9206	9.17605	11.5374	11.8148	11.3293	10.9644	44.417
contig_15655	-43.459	-51.219	0.0051767	AT2G18969	bHLH family transcriptional factor	"gi|186501451|ref|NP_001118345.1|bHLH family transcriptional factor [Arabidopsis thaliana] , gi|330251739|gb|AEC06833.1| uncharacterized protein AT2G18969 [Arabidopsis thaliana]"	20.7087	42.874	47.9642	65.7505	44.3244	34.4719	26.2138	50.2028	46.3555	39.311	0.448286	0.501019	0.623741	1.88851	0.865389	44.3244
contig_904	33.6831	4.18606	0.0019199	AT1G13990	uncharacterized protein	"gi|18394056|ref|NP_563935.1|uncharacterized protein [Arabidopsis thaliana] , gi|14326541|gb|AAK60315.1|AF385724_1 At1g13990/F16A14.28 [Arabidopsis thaliana] , gi|21617995|gb|AAM67045.1| unknown [Arabidopsis thaliana] , gi|22137314|gb|AAM91502.1| AT4g27310/M4I22_120 [Arabidopsis thaliana] , gi|332190973|gb|AEE29094.1| uncharacterized protein AT1G13990 [Arabidopsis thaliana]"	13.6304	6.59916	9.85117	12.2074	10.572	34.4494	30.7783	31.2769	20.2184	29.1808	60.2514	41.4992	38.9001	36.3696	44.2551	44.2551
contig_8608	43.2274	45.9482	0.000218346	AT3G21710	uncharacterized protein	"gi|42572509|ref|NP_974350.1|uncharacterized protein [Arabidopsis thaliana] , gi|11994638|dbj|BAB02833.1| unnamed protein product [Arabidopsis thaliana] , gi|332643022|gb|AEE76543.1| uncharacterized protein AT3G21710 [Arabidopsis thaliana]"	1.96112	0.582523	0.589462	0.713768	0.961718	43.094	35.7134	44.6909	48.8553	43.0884	27.6869	47.6102	55.4905	45.969	44.1892	44.1892
contig_11026	-35.8706	-5.45902	2.25027e-05	XRI1	protein XRI1	"gi|238481516|ref|NP_001154770.1|protein XRI1 [Arabidopsis thaliana] , gi|239977726|sp|Q6NLW5.2|XRI1_ARATH RecName: Full=Protein XRI1, AltName: Full=Protein X-RAY INDUCED 1 , gi|332008333|gb|AED95716.1| protein XRI1 [Arabidopsis thaliana]"	49.1078	42.368	40.5139	43.6707	43.9151	18.5443	26.7286	14.5304	20.9347	20.1845	7.00321	7.96679	7.80928	9.39871	8.0445	43.9151
contig_442	-33.1118	-4.09791	3.73339e-05	BGLU44	beta-glucosidase 44	"gi|15229584|ref|NP_188436.1|beta-glucosidase 44 [Arabidopsis thaliana] , gi|75311614|sp|Q9LV33.1|BGL44_ARATH RecName: Full=Beta-glucosidase 44, Short=AtBGLU44, Flags: Precursor , gi|9294063|dbj|BAB02020.1| beta-glucosidase [Arabidopsis thaliana] , gi|21537086|gb|AAM61427.1| beta-glucosidase, putative [Arabidopsis thaliana] , gi|222423146|dbj|BAH19552.1| AT3G18080 [Arabidopsis thaliana] , gi|2224…	48.2955	37.8106	42.69	46.4049	43.8003	28.1548	29.0044	33.3731	23.4168	28.4873	12.1129	11.8043	8.79685	10.0398	10.6884	43.8003
contig_1350	33.2294	4.17447	1.49124e-05	AT5G60570	F-box/kelch-repeat protein	"gi|15239366|ref|NP_200865.1|F-box/kelch-repeat protein [Arabidopsis thaliana] , gi|75171261|sp|Q9FKJ0.1|FK132_ARATH RecName: Full=F-box/kelch-repeat protein At5g60570 , gi|9757759|dbj|BAB08240.1| unnamed protein product [Arabidopsis thaliana] , gi|119935921|gb|ABM06035.1| At5g60570 [Arabidopsis thaliana] , gi|332009963|gb|AED97346.1| F-box/kelch-repeat protein [Arabidopsis thaliana]"	12.024	9.09887	9.97831	10.7696	10.4677	24.459	33.7772	32.586	27.6218	29.611	47.7639	43.6766	42.3252	41.0225	43.6971	43.6971
contig_20559	-41.8546	-25.6609	4.47387e-06	HMGB3	high mobility group B3 protein	"gi|145323962|ref|NP_001077570.1|high mobility group B3 protein [Arabidopsis thaliana] , gi|332191890|gb|AEE30011.1| high mobility group B3 protein [Arabidopsis thaliana]"	40.4495	50.5761	43.7727	39.4087	43.5518	6.64851	7.47265	6.37851	11.8898	8.09738	1.83788	0.810821	1.77659	2.36351	1.6972	43.5518
contig_3683	34.1804	4.70123	0.000139902	KCS1	3-ketoacyl-CoA synthase 1	"gi|22329274|ref|NP_171620.2|3-ketoacyl-CoA synthase 1 [Arabidopsis thaliana] , gi|75192344|sp|Q9MAM3.1|KCS1_ARATH RecName: Full=3-ketoacyl-CoA synthase 1, Short=KCS-1, AltName: Full=Very long-chain fatty acid condensing enzyme 1, Short=VLCFA condensing enzyme 1 , gi|6715643|gb|AAF26470.1|AC007323_11 T25K16.11 [Arabidopsis thaliana] , gi|18377664|gb|AAL66982.1| putative fatty acid elongase 3-keto…	8.88018	5.99641	7.53352	14.5294	9.23488	24.8328	38.5516	33.3051	23.9148	30.1511	47.2916	42.8123	42.8594	40.6979	43.4153	43.4153
contig_8168	-33.7703	-4.50469	0.000514028	AST91	sulfate transporter 3.3	"gi|15220016|ref|NP_173722.1|sulfate transporter 3.3 [Arabidopsis thaliana] , gi|37089965|sp|Q9SXS2.2|SUT33_ARATH RecName: Full=Probable sulfate transporter 3.3, AltName: Full=AST91 , gi|2829902|gb|AAC00610.1| Putative sulphate transporter protein#protein [Arabidopsis thaliana] , gi|332192214|gb|AEE30335.1| sulfate transporter 3.3 [Arabidopsis thaliana]"	44.363	35.0466	44.8112	49.4035	43.4061	28.6307	44.6156	31.6463	25.0613	32.4884	7.62301	10.8373	9.84029	10.2424	9.63576	43.4061
contig_6148	34.4375	4.93482	0.000238528	AT1G24577	uncharacterized protein	"gi|145324012|ref|NP_001077595.1|uncharacterized protein [Arabidopsis thaliana] , gi|62320057|dbj|BAD94213.1| hypothetical protein [Arabidopsis thaliana] , gi|98962163|gb|ABF59411.1| unknown protein [Arabidopsis thaliana] , gi|332192429|gb|AEE30550.1| uncharacterized protein AT1G24577 [Arabidopsis thaliana]"	10.3604	5.22227	8.69961	10.7257	8.75199	26.5626	35.003	29.5246	28.5026	29.8982	54.4916	42.2706	34.9167	41.079	43.1895	43.1895
contig_13341	-33.6525	-4.58441	0.000868293	AT3G63430	uncharacterized protein	"gi|15229432|ref|NP_191902.1|uncharacterized protein [Arabidopsis thaliana] , gi|7573326|emb|CAB87796.1| putative protein [Arabidopsis thaliana] , gi|190016004|gb|ACE62890.1| At3g63430 [Arabidopsis thaliana] , gi|332646960|gb|AEE80481.1| uncharacterized protein AT3G63430 [Arabidopsis thaliana]"	46.7809	50.161	46.2748	28.9476	43.0411	15.2208	26.6688	20.3235	28.3345	22.6369	9.46882	10.1207	8.72048	9.24427	9.38857	43.0411
contig_7619	38.4255	9.41883	0.000181989		putative SHORT-ROOT (SHR) protein	gi|18491223|gb|AAL69513.1|putative SHORT-ROOT (SHR) protein [Arabidopsis thaliana]	3.66358	5.91543	3.63833	5.03956	4.56423	25.0201	5.5244	19.071	12.5571	15.5431	35.5054	42.1696	46.7452	47.5386	42.9897	42.9897
contig_5298	33.3897	4.50158	0.000562665		"CIP1, partial"	"gi|836950|gb|AAC49006.1|CIP1, partial [Arabidopsis thaliana] , gi|1096881|prf||2112355A CIP1 protein"	10.0488	7.56439	9.9479	10.5813	9.53562	26.2625	29.2192	34.5721	11.6156	25.4174	39.454	45.3908	45.4696	41.3868	42.9253	42.9253
contig_13076	-38.0542	-8.83999	1.10636e-06	AT2G31810	ACT domain-containing small subunit of acetolactate synthase protein	"gi|30685071|ref|NP_850172.1|ACT domain-containing small subunit of acetolactate synthase protein [Arabidopsis thaliana] , gi|75249445|sp|Q93YZ7.1|ILVH2_ARATH RecName: Full=Acetolactate synthase small subunit 2, chloroplastic, AltName: Full=Acetohydroxy-acid synthase small subunit, Short=AHAS, Short=ALS, Flags: Precursor , gi|16604523|gb|AAL24267.1| At2g31810/F20M17.15 [Arabidopsis thaliana] , gi…	44.4264	46.299	41.5534	39.3535	42.9081	20.8111	18.226	18.604	18.8296	19.1177	3.64792	6.55238	4.25018	4.96496	4.85386	42.9081
contig_15915	-35.8397	-6.19796	0.000422066	AT1G75580	SAUR-like auxin-responsive protein	"gi|15222294|ref|NP_177688.1|SAUR-like auxin-responsive protein [Arabidopsis thaliana] , gi|9369378|gb|AAF87127.1|AC006434_23 F10A5.21 [Arabidopsis thaliana] , gi|92856545|gb|ABE77397.1| At1g75580 [Arabidopsis thaliana] , gi|332197614|gb|AEE35735.1| SAUR-like auxin-responsive protein [Arabidopsis thaliana]"	23.1907	29.2462	31.9469	18.7738	25.7894	35.4326	51.9488	35.2268	48.3306	42.7347	7.00607	5.80275	6.12742	8.6436	6.89496	42.7347
contig_5176	-36.1954	-6.56093	0.0026519	AT4G18930	cyclic phosphodiesterase	"gi|15234068|ref|NP_193628.1|cyclic phosphodiesterase [Arabidopsis thaliana] , gi|51315738|sp|O04147.1|CPD_ARATH RecName: Full=Cyclic phosphodiesterase, Short=CPDase , gi|2065013|emb|CAA72363.1| cyclic phosphodiesterase [Arabidopsis thaliana] , gi|2832621|emb|CAA16750.1| putative protein [Arabidopsis thaliana] , gi|7268687|emb|CAB78895.1| putative protein [Arabidopsis thaliana] , gi|17065492|gb|A…	35.715	28.1107	47.2626	59.7288	42.7043	24.9129	17.6323	11.2513	14.3527	17.0373	7.28467	6.05811	7.13498	5.55775	6.50888	42.7043
contig_9606	36.8567	7.3655	0.00246276		"contains similarity to reverse transcriptases (Pfam, rvt.hmm, score: 11.19)"	"gi|3513747|gb|AAC33963.1|contains similarity to reverse transcriptases (Pfam, rvt.hmm, score: 11.19) [Arabidopsis thaliana]"	10.1094	1.74359	9.08784	2.21951	5.79007	20.8296	14.0839	37.4543	5.17657	19.3861	42.4513	44.0115	46.6314	37.4929	42.6468	42.6468
contig_1403	-32.9645	-4.45565	5.87876e-06	SCPL34	serine carboxypeptidase-like 34	"gi|79599038|ref|NP_851062.2|serine carboxypeptidase-like 34 [Arabidopsis thaliana] , gi|125987780|sp|Q0WPR4.2|SCP34_ARATH RecName: Full=Serine carboxypeptidase-like 34, Flags: Precursor , gi|10177810|dbj|BAB11176.1| serine carboxypeptidase II-like protein [Arabidopsis thaliana] , gi|332005750|gb|AED93133.1| serine carboxypeptidase-like 34 [Arabidopsis thaliana]"	36.2942	45.8912	45.0534	42.7766	42.5038	25.6415	23.9567	25.0495	25.2891	24.9842	9.51606	9.38305	9.68528	9.57281	9.5393	42.5038
contig_15714	-32.4854	-4.24773	0.00151918		hypothetical protein	"gi|51968500|dbj|BAD42942.1|hypothetical protein [Arabidopsis thaliana] , gi|51968602|dbj|BAD42993.1| hypothetical protein [Arabidopsis thaliana] , gi|51971997|dbj|BAD44663.1| hypothetical protein [Arabidopsis thaliana]"	37.5747	45.3924	38.0733	48.9115	42.488	36.4554	15.8168	25.6097	38.758	29.16	10.6666	9.34287	10.2056	9.79497	10.0025	42.488
contig_8140	-37.0041	-7.75312	0.00157696		"C-8,7 sterol isomerase"	"gi|21554213|gb|AAM63292.1|C-8,7 sterol isomerase [Arabidopsis thaliana]"	35.8373	41.0194	47.8567	45.2214	42.4837	25.3006	21.8962	23.6063	49.1435	29.9867	6.1062	4.4898	5.4554	5.86684	5.47956	42.4837
contig_3037	34.6951	5.48665	3.38798e-06	AT5G58950	protein kinase family protein	"gi|18424175|ref|NP_568893.1|protein kinase family protein [Arabidopsis thaliana] , gi|9759226|dbj|BAB09638.1| protein-tyrosine kinase [Arabidopsis thaliana] , gi|20260120|gb|AAM12958.1| protein-tyrosine kinase [Arabidopsis thaliana] , gi|33589750|gb|AAQ22641.1| At5g58950 [Arabidopsis thaliana] , gi|332009737|gb|AED97120.1| protein kinase family protein [Arabidopsis thaliana]"	9.56773	6.87684	7.86665	6.62061	7.73296	13.4375	16.0367	12.9753	13.9146	14.091	47.7813	40.8995	42.6201	38.4114	42.4281	42.4281
contig_5525	35.7601	6.3998	1.56647e-05	MYB96	Myb transcription factor	"gi|30697683|ref|NP_201053.2|Myb transcription factor [Arabidopsis thaliana] , gi|90093292|gb|ABD85159.1| At5g62470 [Arabidopsis thaliana] , gi|110737854|dbj|BAF00865.1| MYB96 transcription factor-like protein [Arabidopsis thaliana] , gi|332010228|gb|AED97611.1| Myb transcription factor [Arabidopsis thaliana]"	4.42152	4.09387	4.92943	13.0451	6.62248	23.2811	22.0714	18.7934	20.7663	21.2281	47.0775	41.5204	42.2638	38.6686	42.3826	42.3826
contig_951	36.1732	6.84831	3.12149e-06	AT1G03220	aspartyl protease-like protein	"gi|15218740|ref|NP_171821.1|aspartyl protease-like protein [Arabidopsis thaliana] , gi|13272443|gb|AAK17160.1|AF325092_1 unknown protein [Arabidopsis thaliana] , gi|3850579|gb|AAC72119.1| Strong similarity to gb|D14550 extracellular dermal glycoprotein (EDGP) precursor from Daucus carota. ESTs gb|H37281, gb|T44167, gb|T21813, gb|N38437, gb|Z26470, gb|R65072, gb|N76373, gb|F15470, gb|Z35182, gb|H…	5.42611	7.00053	9.00906	9.74277	7.79462	9.42709	5.89255	6.58228	2.83904	6.18524	37.8646	46.1134	42.374	43.0819	42.3585	42.3585
contig_15665	-32.8944	-4.47917	8.48532e-05	AT4G31460	ribosomal L28 family protein	"gi|15235960|ref|NP_194874.1|ribosomal L28 family protein [Arabidopsis thaliana] , gi|15724234|gb|AAL06510.1|AF412057_1 AT4g31460/F3L17_30 [Arabidopsis thaliana] , gi|5262757|emb|CAB45905.1| putative protein [Arabidopsis thaliana] , gi|7270049|emb|CAB79864.1| putative protein [Arabidopsis thaliana] , gi|21593391|gb|AAM65340.1| unknown [Arabidopsis thaliana] , gi|30102482|gb|AAP21159.1| At4g31460/…	37.1448	37.9378	50.283	44.0305	42.349	22.5606	17.7972	15.8785	24.3286	20.1412	8.04228	10.9545	7.87601	10.9459	9.45467	42.349
contig_3228	41.8708	97.8022	2.69436e-07		receptor protein kinase-like	gi|8978273|dbj|BAA98164.1|receptor protein kinase-like [Arabidopsis thaliana]	0.473539	0.490035	0.375184	0.391399	0.432539	6.4791	4.71626	4.54257	7.04466	5.69565	45.8399	39.9155	43.3363	40.1214	42.3033	42.3033
contig_11338	-34.9695	-5.85971	1.16107e-05	"CDKB2, 1"	cyclin-dependent kinase B2-1	"gi|15223081|ref|NP_177780.1|cyclin-dependent kinase B2-1 [Arabidopsis thaliana] , gi|152013424|sp|Q8LF80.2|CKB21_ARATH RecName: Full=Cyclin-dependent kinase B2-1, Short=CDKB2, 1 , gi|12323989|gb|AAG51960.1|AC015450_21 putative cell division control protein cdc2, 58653-56856 [Arabidopsis thaliana] , gi|13275210|emb|CAC34052.1| cyclin dependent kinase [Arabidopsis thaliana] , gi|14717830|dbj|BAB62…	40.1316	48.5608	43.5609	36.408	42.1653	14.9817	11.2284	9.62395	13.8627	12.4242	7.41732	5.97115	8.03151	7.36321	7.1958	42.1653
contig_24454	-40.1546	-21.1632	0.000657058	AT5G44400	FAD-binding and BBE domain-containing protein	"gi|15241494|ref|NP_199253.1|FAD-binding and BBE domain-containing protein [Arabidopsis thaliana] , gi|10176895|dbj|BAB10125.1| berberine bridge enzyme [Arabidopsis thaliana] , gi|18176302|gb|AAL60019.1| putative berberine bridge enzyme [Arabidopsis thaliana] , gi|332007722|gb|AED95105.1| FAD-binding and BBE domain-containing protein [Arabidopsis thaliana]"	47.1087	43.7357	35.4474	42.2927	42.1461	29.9681	37.666	37.1258	61.5068	41.5667	0.931481	3.51356	1.16645	2.35445	1.99148	42.1461
contig_18735	-36.9176	-8.08515	2.85817e-06	NEK1	serine/threonine-protein kinase Nek1	"gi|15221843|ref|NP_175853.1|serine/threonine-protein kinase Nek1 [Arabidopsis thaliana] , gi|334183309|ref|NP_001185224.1| serine/threonine-protein kinase Nek1 [Arabidopsis thaliana] , gi|334183311|ref|NP_001185225.1| serine/threonine-protein kinase Nek1 [Arabidopsis thaliana] , gi|166234059|sp|Q9SLI2.2|NEK1_ARATH RecName: Full=Serine/threonine-protein kinase Nek1, AltName: Full=NimA-related pro…	37.8193	43.6572	43.0098	44.0264	42.1282	20.5657	18.6437	17.0565	23.5958	19.9654	3.42889	5.82605	5.0675	6.51979	5.21056	42.1282
contig_13983	-32.0792	-4.19513	0.00959736	CYP81D1	cytochrome P450 CYP81D11	"gi|15228472|ref|NP_189516.1|cytochrome P450 CYP81D11 [Arabidopsis thaliana] , gi|75311167|sp|Q9LHA1.1|C8D11_ARATH RecName: Full=Cytochrome P450 81D11 , gi|11994781|dbj|BAB03171.1| cytochrome P450 [Arabidopsis thaliana] , gi|15292831|gb|AAK92784.1| putative cytochrome P450 protein [Arabidopsis thaliana] , gi|21280799|gb|AAM44917.1| putative cytochrome P450 protein [Arabidopsis thaliana] , gi|3326…	59.5469	19.8446	52.0378	37.0474	42.1192	13.2524	17.54	13.7441	12.2206	14.1893	10.0691	11.0219	10.1861	8.88294	10.04	42.1192
contig_21832	-41.0649	-43.3526	0.000363014	LTP3	non-specific lipid-transfer protein 3	"gi|18424225|ref|NP_568905.1|non-specific lipid-transfer protein 3 [Arabidopsis thaliana] , gi|31076854|sp|Q9LLR7.1|NLTP3_ARATH RecName: Full=Non-specific lipid-transfer protein 3, Short=LTP 3, Flags: Precursor , gi|8571921|gb|AAF76929.1| lipid transfer protein 3 [Arabidopsis thaliana] , gi|17529118|gb|AAL38769.1| putative nonspecific lipid-transfer protein precursor [Arabidopsis thaliana] , gi|2…	35.9511	49.7176	55.27	27.1991	42.0345	4.20509	7.9757	3.57471	5.72963	5.37128	0.489446	0	1.43012	1.95881	0.969595	42.0345
contig_21446	-41.147	-51.7298	1.44787e-05	KCS11	3-ketoacyl-CoA synthase 11	"gi|15225767|ref|NP_180232.1|3-ketoacyl-CoA synthase 11 [Arabidopsis thaliana] , gi|75219503|sp|O48780.1|KCS11_ARATH RecName: Full=3-ketoacyl-CoA synthase 11, Short=KCS-11, AltName: Full=Very long-chain fatty acid condensing enzyme 11, Short=VLCFA condensing enzyme 11 , gi|2760830|gb|AAB95298.1| putative beta-ketoacyl-CoA synthase [Arabidopsis thaliana] , gi|28392937|gb|AAO41904.1| putative beta-…	35.3037	37.0111	49.504	46.0135	41.9581	5.7436	7.0963	1.60823	4.0935	4.6354	0.444628	0.807513	0.618651	1.37361	0.8111	41.9581
contig_6754	-31.5671	-4.06686	3.79703e-05	AT4G02800	uncharacterized protein	"gi|18412048|ref|NP_567246.1|uncharacterized protein [Arabidopsis thaliana] , gi|4263510|gb|AAD15336.1| hypothetical protein [Arabidopsis thaliana] , gi|7269765|emb|CAB77765.1| hypothetical protein [Arabidopsis thaliana] , gi|21593748|gb|AAM65715.1| unknown [Arabidopsis thaliana] , gi|115646844|gb|ABJ17137.1| At4g02800 [Arabidopsis thaliana] , gi|332656831|gb|AEE82231.1| uncharacterized protein A…	43.7764	43.4289	46.371	33.864	41.8601	17.0201	17.6548	12.9529	20.6521	17.07	10.167	11.1013	9.12063	10.7829	10.293	41.8601
contig_20266	-38.6535	-13.4961	0.00249844		AT5G25610	gi|227202664|dbj|BAH56805.1|AT5G25610 [Arabidopsis thaliana]	25.225	51.4684	58.8865	31.4072	41.7468	7.82911	15.2908	9.6926	6.95127	9.94096	2.26211	2.14897	4.65826	3.30362	3.09324	41.7468
contig_19477	-34.3632	-5.65463	6.81617e-05	AT2G33450	50S ribosomal protein L28	"gi|18403278|ref|NP_565765.1|50S ribosomal protein L28 [Arabidopsis thaliana] , gi|21542433|sp|O22795.2|RK28_ARATH RecName: Full=50S ribosomal protein L28, chloroplastic, AltName: Full=CL28, Flags: Precursor , gi|18252877|gb|AAL62365.1| putative chloroplast 50S ribosomal protein L28 [Arabidopsis thaliana] , gi|20196843|gb|AAB80662.2| putative chloroplast 50S ribosomal protein L28 [Arabidopsis tha…	34.0157	49.6701	40.9816	42.3156	41.7458	16.6291	18.6634	10.7132	13.5092	14.8787	7.65585	6.22858	10.9029	4.74296	7.38257	41.7458
contig_3907	40.8892	82.911	0.000275821	AT5G16740	transmembrane amino acid transporter family protein	"gi|15237401|ref|NP_197176.1|transmembrane amino acid transporter family protein [Arabidopsis thaliana] , gi|9755726|emb|CAC01838.1| putative protein [Arabidopsis thaliana] , gi|332004949|gb|AED92332.1| transmembrane amino acid transporter family protein [Arabidopsis thaliana]"	0.414661	0.677431	0.489643	0.415029	0.499191	4.11134	3.38162	5.87898	3.29112	4.16577	59.8974	36.1176	35.3292	34.2094	41.3884	41.3884
contig_19887	-40.2598	-37.6061	0.0300305	PR4	pathogenesis-related 4	"gi|15229342|ref|NP_187123.1|pathogenesis-related 4 [Arabidopsis thaliana] , gi|1170247|sp|P43082.1|HEVL_ARATH RecName: Full=Hevein-like preproprotein, Contains: RecName: Full=CB-HEL, Contains: RecName: Full=CD-HEL, AltName: Full=RNase, Flags: Precursor , gi|6175186|gb|AAF04912.1|AC011437_27 hevein-like protein precursor [Arabidopsis thaliana] , gi|13899083|gb|AAK48963.1|AF370536_1 hevein-like pr…	37.7308	33.5582	25.2555	39.1311	33.9189	23.7623	20.208	43.2919	78.1762	41.3596	0.820657	0.825474	1.37023	1.38289	1.09981	41.3596
contig_3395	35.9662	7.72406	4.16022e-05		Isp4-like protein	gi|21592665|gb|AAM64614.1|Isp4-like protein [Arabidopsis thaliana]	6.75437	5.16562	4.25373	5.22181	5.34888	24.5027	14.1252	16.5755	13.6211	17.2061	36.7021	42.9515	47.6624	37.9445	41.3151	41.3151
contig_12298	-33.4833	-5.27962	8.50883e-06	"CDKB1, 2"	cyclin-dependent kinase B1-2	"gi|79324650|ref|NP_001031507.1|cyclin-dependent kinase B1-2 [Arabidopsis thaliana] , gi|152013423|sp|Q2V419.2|CKB12_ARATH RecName: Full=Cyclin-dependent kinase B1-2, Short=CDKB1, 2 , gi|3786010|gb|AAC67356.1| putative cell division control protein kinase [Arabidopsis thaliana] , gi|13275212|emb|CAC34053.1| cyclin dependent kinase [Arabidopsis thaliana] , gi|330254464|gb|AEC09558.1| cyclin-depend…	36.3613	41.7574	46.8461	40.264	41.3072	16.1641	11.449	10.1724	14.5568	13.0856	7.76562	7.17453	7.94997	8.40549	7.8239	41.3072
contig_5309	33.8463	5.65627	8.23404e-05		H+-transporting ATPase-like protein	gi|4678333|emb|CAB41144.1|H+-transporting ATPase-like protein [Arabidopsis thaliana]	7.38359	8.08132	7.90271	5.70826	7.26897	23.384	11.4304	18.0965	17.9895	17.7251	32.479	44.0748	45.1447	42.7624	41.1152	41.1152
contig_25038	-40.7715	-119.949	0.00558859	PRR1	pinoresinol reductase 1	"gi|15222571|ref|NP_174490.1|pinoresinol reductase 1 [Arabidopsis thaliana] , gi|75172660|sp|Q9FVQ6.1|PILR1_ARATH RecName: Full=Pinoresinol reductase 1, Short=AtPrR1, AltName: Full=(+)-pinoresinol reductase, AltName: Full=(-)-pinoresinol reductase, AltName: Full=Pinoresinol-lariciresinol reductase 1, Short=AtPLR1 , gi|10801375|gb|AAG23447.1|AC084165_13 pinoresinol-lariciresinol reductase, putativ…	24.3436	65.1916	33.7378	41.1841	41.1143	11.2141	13.183	8.0009	25.3748	14.4432	0.34856	0	0.581981	0.440518	0.342765	41.1143
contig_15019	-34.8773	-6.68217	1.04434e-05	AT3G27050	uncharacterized protein	"gi|18405214|ref|NP_566807.1|uncharacterized protein [Arabidopsis thaliana] , gi|13937133|gb|AAK50060.1|AF372920_1 AT3g27050/MOJ10_14 [Arabidopsis thaliana] , gi|21700871|gb|AAM70559.1| AT3g27050/MOJ10_14 [Arabidopsis thaliana] , gi|332643739|gb|AEE77260.1| uncharacterized protein AT3G27050 [Arabidopsis thaliana]"	45.3531	42.0829	41.8348	34.7908	41.0154	20.5421	21.2425	16.3707	15.9785	18.5334	5.08871	6.04277	7.2574	6.16326	6.13803	41.0154
contig_4807	31.6001	4.4017	1.52669e-06	AT1G27620	HXXXD-type acyl-transferase-like protein	"gi|15217644|ref|NP_174083.1|HXXXD-type acyl-transferase-like protein [Arabidopsis thaliana] , gi|5668772|gb|AAD45999.1|AC005916_11 Similar to gb|Z84571 anthranilate N-hydroxycinnamoyl/benzoyltransferase from Dianthus caryophyllus [Arabidopsis thaliana] , gi|6693014|gb|AAF24940.1|AC012375_3 T22C5.6 [Arabidopsis thaliana] , gi|50253446|gb|AAT71925.1| At1g27620 [Arabidopsis thaliana] , gi|53828625|…	9.69538	11.2254	7.48299	8.75425	9.2895	13.8822	15.5054	14.7069	10.4095	13.626	43.6718	39.2921	41.0996	39.4947	40.8896	40.8896
contig_23248	-40.2757	-68.4332	0.00127811	AT2G20340	tyrosine decarboxylase 1	"gi|30680963|ref|NP_849999.1|tyrosine decarboxylase 1 [Arabidopsis thaliana] , gi|68053310|sp|Q8RY79.1|TYDC1_ARATH RecName: Full=Tyrosine decarboxylase 1 , gi|18491209|gb|AAL69507.1| putative tyrosine decarboxylase [Arabidopsis thaliana] , gi|20465925|gb|AAM20115.1| putative tyrosine decarboxylase [Arabidopsis thaliana] , gi|318104937|gb|ADV41492.1| aromatic aldehyde synthase [Arabidopsis thalian…	46.2263	39.778	57.2981	20.1894	40.873	2.33917	7.72308	0.801086	5.50047	4.09095	0.639823	0.536316	0	1.21293	0.597268	40.873
contig_7014	38.3468	16.4547	4.33672e-05	AT2G18360	esterase/lipase domain-containing protein	"gi|18398716|ref|NP_565437.1|esterase/lipase domain-containing protein [Arabidopsis thaliana] , gi|13605611|gb|AAK32799.1|AF361631_1 At2g18360/T30D6.13 [Arabidopsis thaliana] , gi|20197805|gb|AAD15501.2| expressed protein [Arabidopsis thaliana] , gi|21360541|gb|AAM47467.1| At2g18360/T30D6.13 [Arabidopsis thaliana] , gi|330251667|gb|AEC06761.1| esterase/lipase domain-containing protein [Arabidopsi…	1.45138	3.37552	2.62544	2.47263	2.48124	11.1384	12.4286	11.3023	16.202	12.7678	51.7647	37.3607	35.2667	38.9201	40.828	40.828
contig_2168	-36.4761	-9.54909	0.000103473		hypothetical protein	"gi|4455171|emb|CAB36703.1|hypothetical protein [Arabidopsis thaliana] , gi|7270376|emb|CAB80143.1| hypothetical protein [Arabidopsis thaliana]"	33.4194	49.5444	42.5201	37.4871	40.7428	16.4655	18.3976	15.2091	26.0341	19.0266	4.3834	3.53018	4.73571	4.41738	4.26667	40.7428
contig_1513	37.2063	11.5946	5.14336e-05		copper transporter protein	gi|1082054|emb|CAA90018.1|copper transporter protein [Arabidopsis thaliana]	3.39962	3.47823	4.0441	3.12539	3.51183	14.245	9.19808	9.78084	14.1486	11.8431	50.6096	36.8784	42.0106	33.3739	40.7181	40.7181
contig_20665	-37.7358	-13.8874	0.00317919	TRY	transcription factor TRY	"gi|30696297|ref|NP_200132.2|transcription factor TRY [Arabidopsis thaliana] , gi|75328865|sp|Q8GV05.1|TRY_ARATH RecName: Full=Transcription factor TRY, AltName: Full=Protein TRIPTYCHON , gi|26516846|gb|AAN78321.1| TRIPTYCHON [Arabidopsis thaliana] , gi|41618970|gb|AAS09993.1| MYB transcription factor [Arabidopsis thaliana] , gi|88900370|gb|ABD57497.1| At5g53200 [Arabidopsis thaliana] , gi|332008…	38.8607	37.9382	37.9532	47.9034	40.6639	5.8594	5.48124	5.18383	36.4974	13.2555	2.80472	3.52647	2.17422	3.20707	2.92812	40.6639
contig_7753	-31.1013	-4.30257	0.000731607	UGT71D1	UDP-glucosyl transferase 71D1	"gi|15227610|ref|NP_180534.1|UDP-glucosyl transferase 71D1 [Arabidopsis thaliana] , gi|75279076|sp|O82383.1|U71D1_ARATH RecName: Full=UDP-glycosyltransferase 71D1, AltName: Full=Flavonol 3-O-glucosyltransferase UGT71D1 , gi|3582342|gb|AAC35239.1| putative flavonol 3-O-glucosyltransferase [Arabidopsis thaliana] , gi|20466183|gb|AAM20409.1| putative flavonol 3-O-glucosyltransferase [Arabidopsis tha…	25.8281	25.0235	31.593	36.6583	29.7757	32.2366	34.203	46.3373	49.2974	40.5186	10.213	10.1147	7.25988	10.0817	9.4173	40.5186
contig_11337	-35.5676	-8.31491	8.13233e-06		putative cell division control protein cdc2	gi|21537217|gb|AAM61558.1|putative cell division control protein cdc2 [Arabidopsis thaliana]	37.3312	42.838	42.9173	38.6334	40.43	12.4972	9.06124	5.53863	15.9622	10.7648	3.51883	5.89915	5.28775	4.74366	4.86235	40.43
contig_2789	31.5392	4.55304	0.000650253	TET3	tetraspanin3	"gi|15231187|ref|NP_190146.1|tetraspanin3 [Arabidopsis thaliana] , gi|75264554|sp|Q9M1E7.1|TET3_ARATH RecName: Full=Tetraspanin-3 , gi|14423446|gb|AAK62405.1|AF386960_1 putative protein [Arabidopsis thaliana] , gi|6996263|emb|CAB75489.1| putative protein [Arabidopsis thaliana] , gi|30023774|gb|AAP13420.1| At3g45600 [Arabidopsis thaliana] , gi|332644528|gb|AEE78049.1| tetraspanin3 [Arabidopsis tha…	8.60478	4.56198	5.3759	16.9641	8.87669	48.202	29.4853	41.7589	42.2173	40.4159	27.7156	22.7725	26.1445	22.5601	24.7982	40.4159
contig_2463	-32.2194	-5.0856	0.00296208	AT1G71110	uncharacterized protein	"gi|145337400|ref|NP_177267.2|uncharacterized protein [Arabidopsis thaliana] , gi|332197041|gb|AEE35162.1| uncharacterized protein AT1G71110 [Arabidopsis thaliana]"	38.123	26.3947	16.5503	29.0185	27.5216	28.5873	49.7498	35.0958	46.9893	40.1055	8.71104	7.97258	7.42497	7.43579	7.88609	40.1055
contig_14945	-32.2003	-5.12412	3.93338e-05	AT3G23760	uncharacterized protein	"gi|18403878|ref|NP_566739.1|uncharacterized protein [Arabidopsis thaliana] , gi|21593856|gb|AAM65823.1| unknown [Arabidopsis thaliana] , gi|332643289|gb|AEE76810.1| uncharacterized protein AT3G23760 [Arabidopsis thaliana]"	35.0537	33.8166	46.8869	44.2752	40.0081	33.3472	34.8472	35.7761	36.1539	35.0311	8.58996	7.20032	8.50193	6.939	7.8078	40.0081
contig_19775	39.6865	139.666	0.0020947	AT1G04040	"HAD superfamily, subfamily IIIB acid phosphatase"	"gi|18379219|ref|NP_563698.1|HAD superfamily, subfamily IIIB acid phosphatase [Arabidopsis thaliana] , gi|13926198|gb|AAK49578.1|AF370572_1 Similar to acid phosphatase [Arabidopsis thaliana] , gi|16226693|gb|AAL16234.1|AF428465_1 At1g04040/F21M11_2 [Arabidopsis thaliana] , gi|4204285|gb|AAD10666.1| Similar to acid phosphatase [Arabidopsis thaliana] , gi|332189528|gb|AEE27649.1| HAD superfamily, s…	0.64046	0	0.142357	0.361993	0.286202	37.0549	30.8104	65.7123	26.3133	39.9727	0.344158	0.144241	0.718286	0.579939	0.446656	39.9727
contig_13230	-30.7182	-4.33481	8.74876e-07	MCM5	minichromosome maintenance protein 5	"gi|15226146|ref|NP_178812.1|minichromosome maintenance protein 5 [Arabidopsis thaliana] , gi|75318695|sp|O80786.1|MCM5_ARATH RecName: Full=DNA replication licensing factor MCM5, AltName: Full=Minichromosome maintenance protein 5, Short=AtMCM5 , gi|3327389|gb|AAC26671.1| putative DNA replication licensing factor, mcm5 [Arabidopsis thaliana] , gi|330251034|gb|AEC06128.1| minichromosome maintenance…	38.0737	40.1871	40.6186	40.839	39.9296	13.9883	10.9962	13.3725	16.1804	13.6343	7.13082	9.82162	9.70322	10.1899	9.21138	39.9296
contig_22384	-39.0779	-76.0354	0.0438981		unnamed protein product	gi|9758922|dbj|BAB09459.1|unnamed protein product [Arabidopsis thaliana]	66.8423	37.1338	54.0958	0.322905	39.5987	0.168355	15.7489	0.576557	0.336918	4.20769	0.920985	0	0.192218	0.969968	0.520793	39.5987
contig_20112	-35.6512	-10.3577	0.00750219	AT5G22250	CCR4-associated factor 1B	"gi|15242180|ref|NP_197617.1|CCR4-associated factor 1B [Arabidopsis thaliana] , gi|75334084|sp|Q9FMS6.1|CAF1K_ARATH RecName: Full=Probable CCR4-associated factor 1 homolog 11 , gi|9757805|dbj|BAB08323.1| CCR4-associated factor-like protein [Arabidopsis thaliana] , gi|17381058|gb|AAL36341.1| putative CCR4-associated factor [Arabidopsis thaliana] , gi|25054979|gb|AAN71961.1| putative CCR4-associate…	25.5581	44.1844	29.1259	58.9758	39.4611	24.9903	3.89348	9.10824	16.7961	13.697	3.50009	3.62419	4.12517	3.98982	3.80982	39.4611
contig_20348	-32.5984	-5.83676	0.00273179		putative protein	gi|7671395|emb|CAB89309.1|putative protein [Arabidopsis thaliana]	23.9352	22.7641	14.9676	26.9032	22.1425	34.5272	25.8143	43.5917	53.419	39.3381	11.0352	5.91568	5.03477	4.97318	6.73971	39.3381
contig_17838	-37.8285	-27.6369	3.85394e-05	AT2G21210	SAUR-like auxin-responsive protein	"gi|15226485|ref|NP_179717.1|SAUR-like auxin-responsive protein [Arabidopsis thaliana] , gi|4803922|gb|AAD29795.1| putative auxin-regulated protein [Arabidopsis thaliana] , gi|34365625|gb|AAQ65124.1| At2g21210 [Arabidopsis thaliana] , gi|51970088|dbj|BAD43736.1| putative auxin-regulated protein [Arabidopsis thaliana] , gi|51970334|dbj|BAD43859.1| putative auxin-regulated protein [Arabidopsis thal…	42.6023	41.8608	42.9348	29.5966	39.2486	20.9787	20.8304	23.8418	28.1755	23.4566	2.04025	1.28264	0.638726	1.71901	1.42016	39.2486
contig_4993	-29.4508	-4.02387	0.000962274		AT5G48930	gi|227206308|dbj|BAH57209.1|AT5G48930 [Arabidopsis thaliana]	32.4271	39.1313	44.9599	40.2428	39.1903	12.1863	17.0268	12.2178	30.2196	17.9126	8.55055	8.38208	8.22718	13.798	9.73944	39.1903
contig_8182	31.3162	4.9873	5.12968e-05		unknown protein	gi|15293017|gb|AAK93619.1|unknown protein [Arabidopsis thaliana]	7.10761	9.39429	7.70753	7.20654	7.85399	16.0125	13.9897	14.5912	12.9304	14.3809	48.2164	38.645	37.1255	32.694	39.1702	39.1702
contig_15578	-31.656	-5.23508	3.47147e-05	CML41	putative calcium-binding protein CML41	"gi|15230301|ref|NP_190646.1|putative calcium-binding protein CML41 [Arabidopsis thaliana] , gi|84028858|sp|Q8L3R2.2|CML41_ARATH RecName: Full=Probable calcium-binding protein CML41, AltName: Full=Calmodulin-like protein 41 , gi|4835228|emb|CAB42906.1| calmodulin-like protein [Arabidopsis thaliana] , gi|332645187|gb|AEE78708.1| putative calcium-binding protein CML41 [Arabidopsis thaliana]"	42.0857	38.5375	35.9833	39.9162	39.1307	14.8881	14.9755	12.2441	24.5086	16.6541	9.70632	6.17853	7.2502	6.76379	7.47471	39.1307
contig_6093	-36.2186	-14.2079	0.000873177	AT5G26230	membrane-associated kinase regulator	"gi|15239627|ref|NP_197995.1|membrane-associated kinase regulator [Arabidopsis thaliana] , gi|122214260|sp|Q3E936.1|MAKR1_ARATH RecName: Full=Probable membrane-associated kinase regulator 1 , gi|332006156|gb|AED93539.1| membrane-associated kinase regulator [Arabidopsis thaliana]"	20.5497	10.4572	12.7383	28.189	17.9835	27.4391	39.8063	49.6398	38.958	38.9608	2.81217	2.35723	2.925	2.87434	2.74219	38.9608
contig_24334	-38.0694	-66.8064	0.00195902	GER3	germin-like protein subfamily 3 member 3	"gi|15242028|ref|NP_197563.1|germin-like protein subfamily 3 member 3 [Arabidopsis thaliana] , gi|18202461|sp|P94072.1|GL33_ARATH RecName: Full=Germin-like protein subfamily 3 member 3, Short=AtGER3, Short=AtGLP2, Flags: Precursor , gi|1755164|gb|AAB51571.1| germin-like protein [Arabidopsis thaliana] , gi|1755168|gb|AAB51573.1| germin-like protein [Arabidopsis thaliana] , gi|2239042|emb|CAA73213.…	24.6363	27.5375	59.3478	43.0701	38.6479	5.28029	4.85329	3.97432	4.47071	4.64465	0.317427	0.133038	0.927496	0.936066	0.578507	38.6479
contig_16911	-30.8732	-5.02658	0.00174431	HA5	H(+)-ATPase 5	"gi|15224157|ref|NP_180028.1|H(+)-ATPase 5 [Arabidopsis thaliana] , gi|4572678|gb|AAD23893.1| putative plasma membrane proton ATPase [Arabidopsis thaliana] , gi|330252494|gb|AEC07588.1| H(+)-ATPase 5 [Arabidopsis thaliana]"	19.6145	16.2271	25.3459	30.7906	22.9945	38.0917	36.6702	51.2386	28.1616	38.5405	6.19391	9.36394	8.49503	6.61652	7.66735	38.5405
contig_11742	-32.8104	-7.10633	0.0100128	AT1G70670	probable peroxygenase 4	"gi|18409649|ref|NP_564995.1|probable peroxygenase 4 [Arabidopsis thaliana] , gi|75333639|sp|Q9CAB7.1|PXG4_ARATH RecName: Full=Probable peroxygenase 4, Short=AtPXG4, AltName: Full=Caleosin-4 , gi|12324758|gb|AAG52340.1|AC011663_19 unknown protein, 59759-58619 [Arabidopsis thaliana] , gi|15810177|gb|AAL06990.1| At1g70670/F5A18_15 [Arabidopsis thaliana] , gi|23505789|gb|AAN28754.1| At1g70670/F5A18_…	24.2863	56.6068	23.2717	48.5693	38.1836	13.1951	19.2199	13.2908	15.5333	15.3098	6.36915	5.78368	5.53873	3.80114	5.37318	38.1836
contig_6153	35.9235	18.158	4.75641e-05	RL6	protein RADIALIS-like 6	"gi|15222161|ref|NP_177661.1|protein RADIALIS-like 6 [Arabidopsis thaliana] , gi|10092271|gb|AAG12684.1|AC025814_8 myb-related protein, 20671-21051 [Arabidopsis thaliana] , gi|41618978|gb|AAS09995.1| MYB transcription factor [Arabidopsis thaliana] , gi|109946537|gb|ABG48447.1| At1g75250 [Arabidopsis thaliana] , gi|332197572|gb|AEE35693.1| protein RADIALIS-like 6 [Arabidopsis thaliana]"	2.72478	2.27496	1.25222	2.1228	2.09369	7.74743	8.66172	7.29989	13.6587	9.34194	48.2688	32.2835	35.3823	36.1343	38.0172	38.0172
contig_16379	-35.7114	-16.5661	0.00457646		AF503767_1adenosine monophosphate binding protein 8 AMPBP8	gi|20799725|gb|AAM28625.1|AF503767_1adenosine monophosphate binding protein 8 AMPBP8 [Arabidopsis thaliana]	57.8188	20.3019	35.075	38.8267	38.0056	24.8318	40.6531	29.7553	29.6314	31.2179	3.16403	1.85652	2.2012	1.95495	2.29418	38.0056
contig_5292	30.2879	4.97698	6.46592e-05	ACS10	putative aminotransferase ACS10	"gi|18407701|ref|NP_564804.1|putative aminotransferase ACS10 [Arabidopsis thaliana] , gi|50400664|sp|Q9LQ10.1|1A110_ARATH RecName: Full=Probable aminotransferase ACS10 , gi|8493584|gb|AAF75807.1|AC011000_10 Strong similarity to ACS5 from Lupinus albus gb|AF119414, and contains an Aminotransferase-classI domain PF|00155 [Arabidopsis thaliana] , gi|13194768|gb|AAK15546.1|AF348575_1 aminotransferase…	9.15159	7.0335	6.77104	7.50713	7.61582	16.1103	14.9956	16.6829	11.2816	14.7676	47.1717	35.3445	34.9575	34.1414	37.9037	37.9037
contig_12571	-32.27	-6.83384	0.000131442		ACE	gi|4903018|dbj|BAA77842.1|ACE [Arabidopsis thaliana]	25.8063	45.114	43.5727	36.7132	37.8015	4.02173	7.81567	4.73629	5.55241	5.53153	6.09202	4.72714	5.95768	6.04206	5.70472	37.8015
contig_6436	36.6197	38.355	1.41528e-06	AT5G61520	sugar transport protein 3	"gi|186532644|ref|NP_001119473.1|sugar transport protein 3 [Arabidopsis thaliana] , gi|332010096|gb|AED97479.1| sugar transport protein 3 [Arabidopsis thaliana]"	1.3169	0.97357	0.5529	1.07789	0.980315	6.45061	9.358	4.85335	9.87752	7.63487	36.4911	37.7025	34.5929	41.6134	37.6	37.6
contig_11656	32.9667	8.20257	5.25301e-06		unnamed protein product	gi|9279705|dbj|BAB01262.1|unnamed protein product [Arabidopsis thaliana]	5.1569	5.85279	4.21714	3.08148	4.57708	20.8217	14.1451	16.1395	17.3622	17.1171	33.5739	40.5192	36.6867	39.3953	37.5438	37.5438
contig_10568	32.1901	7.01636	0.000586855		homeobox-leucine zipper protein ATHB-7	"gi|15226424|ref|NP_182191.1|homeobox-leucine zipper protein ATHB-7 [Arabidopsis thaliana] , gi|21431751|sp|P46897.2|ATHB7_ARATH RecName: Full=Homeobox-leucine zipper protein ATHB-7, AltName: Full=HD-ZIP protein ATHB-7, AltName: Full=Homeodomain transcription factor ATHB-7 , gi|3831442|gb|AAC69925.1| homeodomain transcription factor (ATHB-7) [Arabidopsis thaliana] , gi|15027939|gb|AAK76500.1| put…	5.96883	4.53985	4.95508	5.93793	5.35042	31.8273	32.1603	38.2289	23.9892	31.5514	50.8084	33.9326	34.0108	31.4103	37.5405	37.5405
contig_2172	33.5426	9.40328	9.43614e-07	OMT1	caffeic acid/5-hydroxyferulic acid O-methyltransferase	"gi|15239571|ref|NP_200227.1|caffeic acid/5-hydroxyferulic acid O-methyltransferase [Arabidopsis thaliana] , gi|24212073|sp|Q9FK25.1|OMT1_ARATH RecName: Full=Flavone 3'-O-methyltransferase 1, Short=AtOMT1, AltName: Full=Caffeate O-methyltransferase 1, AltName: Full=Quercetin 3'-O-methyltransferase 1 , gi|10178165|dbj|BAB11578.1| O-methyltransferase [Arabidopsis thaliana] , gi|17065522|gb|AAL32915…	3.688	3.68476	5.30506	3.2886	3.99161	17.7058	22.4898	20.4518	23.5291	21.0441	38.6674	36.4233	38.2736	36.7725	37.5342	37.5342
contig_4737	31.467	6.19894	4.27187e-05	SIP4	CBL-interacting serine/threonine-protein kinase 11	"gi|15227739|ref|NP_180595.1|CBL-interacting serine/threonine-protein kinase 11 [Arabidopsis thaliana] , gi|55976213|sp|O22932.1|CIPKB_ARATH RecName: Full=CBL-interacting serine/threonine-protein kinase 11, AltName: Full=SNF1-related kinase 3.22, AltName: Full=SOS2-like protein kinase PKS5, AltName: Full=SOS3-interacting protein 4 , gi|13249121|gb|AAK16686.1|AF295666_1 CBL-interacting protein kin…	7.74584	5.71146	4.16426	6.58877	6.05258	19.3494	32.4438	29.5712	27.2183	27.1457	35.5714	39.3405	35.2192	39.9473	37.5196	37.5196
contig_1476	34.7781	13.783	0.000721053	AT2G30810	gibberellin-regulated protein 12	"gi|42569487|ref|NP_180639.2|gibberellin-regulated protein 12 [Arabidopsis thaliana] , gi|75122640|sp|Q6GKX7.1|GASAC_ARATH RecName: Full=Gibberellin-regulated protein 12, AltName: Full=GAST1 protein homolog 12, Flags: Precursor , gi|48958471|gb|AAT47788.1| At2g30810 [Arabidopsis thaliana] , gi|51536542|gb|AAU05509.1| At2g30810 [Arabidopsis thaliana] , gi|330253349|gb|AEC08443.1| gibberellin-regul…	3.3911	2.08737	1.54383	3.86029	2.72065	3.88888	3.60411	2.49227	4.91532	3.72514	56.3578	29.7208	33.8849	30.0314	37.4987	37.4987
contig_7922	34.4851	12.4943	7.40375e-06		Isp4-like protein	gi|21592665|gb|AAM64614.1|Isp4-like protein [Arabidopsis thaliana]	2.66111	3.01968	2.82455	3.49543	3.00019	20.0718	11.7043	13.6794	11.7408	14.2991	34.3475	40.9255	38.4796	36.1886	37.4853	37.4853
contig_18113	-28.7376	-4.28963	3.95082e-05	CB5-A	cytochrome B5 isoform A	"gi|15222687|ref|NP_173958.1|cytochrome B5 isoform A [Arabidopsis thaliana] , gi|75308960|sp|Q9FDW8.1|CYB5A_ARATH RecName: Full=Cytochrome b5 isoform A, Short=AtCb5-A, AltName: Full=Cytochrome b5 isoform D, Short=AtCb5-D , gi|9797763|gb|AAF98581.1|AC013427_24 Strong similarity to cytochrome b5 from Oryza sativa gb|X75670 and contains a Heme-binding PF|00173 domain. EST gb|AV536831 comes from this…	33.5674	37.5058	39.7318	39.0885	37.4734	22.7927	17.077	17.459	25.1098	20.6096	5.99069	6.63866	10.8501	11.4637	8.7358	37.4734
contig_8078	-30.0388	-5.06769	0.000118729		phytoene synthase	gi|21553694|gb|AAM62787.1|phytoene synthase [Arabidopsis thaliana]	43.3503	36.6978	34.035	35.6109	37.4235	17.2872	28.976	16.1639	20.2568	20.671	7.23271	8.34428	6.55752	7.40443	7.38474	37.4235
contig_4753	31.2576	6.17287	0.000584702	AT5G51160	ankyrin repeat-containing protein	"gi|15241393|ref|NP_199929.1|ankyrin repeat-containing protein [Arabidopsis thaliana] , gi|8843852|dbj|BAA97378.1| unnamed protein product [Arabidopsis thaliana] , gi|45825143|gb|AAS77479.1| At5g51160 [Arabidopsis thaliana] , gi|51968476|dbj|BAD42930.1| putative protein [Arabidopsis thaliana] , gi|62319991|dbj|BAD94109.1| putative protein [Arabidopsis thaliana] , gi|332008662|gb|AED96045.1| ankyr…	6.60211	3.22028	10.8979	3.45006	6.0426	18.6841	15.9648	30.6023	14.2831	19.8836	33.3298	42.0399	41.7373	32.0937	37.3002	37.3002
contig_8452	-29.5701	-4.83583	0.0272254	AT5G18840	sugar transporter ERD6-like 16	"gi|18419741|ref|NP_568367.1|sugar transporter ERD6-like 16 [Arabidopsis thaliana] , gi|118572295|sp|Q8LBI9.2|EDL16_ARATH RecName: Full=Sugar transporter ERD6-like 16 , gi|17381265|gb|AAL36051.1| AT5g18840/F17K4_90 [Arabidopsis thaliana] , gi|23309019|gb|AAN18269.1| At5g18840/F17K4_90 [Arabidopsis thaliana] , gi|332005237|gb|AED92620.1| sugar transporter ERD6-like 16 [Arabidopsis thaliana]"	38.8225	18.7882	31.3625	60.1429	37.279	25.5407	19.5032	14.7426	9.0426	17.2073	4.73332	8.74339	7.61037	9.74857	7.70891	37.279
contig_25317	-36.8396	-97.9993	0.0018307		unnamed protein product	gi|9759186|dbj|BAB09801.1|unnamed protein product [Arabidopsis thaliana]	25.5646	24.8228	46.4184	52.0716	37.2194	8.05832	5.98274	5.65811	14.3988	8.52449	0.0874665	0.513216	0.29208	0.626405	0.379792	37.2194
contig_12585	27.8645	4.00249	4.97997e-05	AT4G30380	plant natriuretic peptide	"gi|15234716|ref|NP_194767.1|plant natriuretic peptide [Arabidopsis thaliana] , gi|20138390|sp|Q9M0C2.1|EGC1_ARATH RecName: Full=Putative EG45-like domain containing protein 1, AltName: Full=Plant natriuretic peptide B, Short=AtEXPR2, Short=AtPNP-B, Short=Ath-ExpGamma-1.1, Flags: Precursor , gi|7269939|emb|CAB79756.1| blight-associated protein homolog [Arabidopsis thaliana] , gi|332660358|gb|AEE8…	13.394	6.58008	8.43518	8.71259	9.28045	37.1551	41.6978	39.438	30.2888	37.1449	14.9323	11.1155	8.74478	9.95225	11.1862	37.1449
contig_11924	31.7377	6.88086	2.37445e-05		Isp4-like protein	gi|21592665|gb|AAM64614.1|Isp4-like protein [Arabidopsis thaliana]	4.86749	5.30702	5.085	6.32764	5.39679	21.5157	8.94539	12.2261	16.7448	14.858	35.7029	35.9563	39.3046	37.5742	37.1345	37.1345
contig_7392	34.4912	14.9815	1.32272e-05		putative ABC transporter	"gi|4581139|gb|AAD24623.1|putative ABC transporter [Arabidopsis thaliana] , gi|20197934|gb|AAM15320.1| putative ABC transporter [Arabidopsis thaliana]"	1.73935	1.5102	2.65423	3.96388	2.46692	19.3262	18.4416	16.7058	8.16004	15.6584	36.3617	35.858	36.2231	39.3898	36.9581	36.9581
contig_9234	32.2875	7.96351	0.000654477	NYE1	protein NON-YELLOWING 1	"gi|18416035|ref|NP_567673.1|protein NON-YELLOWING 1 [Arabidopsis thaliana] , gi|75100772|sp|O82741.1|SGR1_ARATH RecName: Full=Protein STAY-GREEN 1, chloroplastic, AltName: Full=Protein NON-YELLOWING 1, AltName: Full=Protein STAYGREEN 1, Flags: Precursor , gi|3292817|emb|CAA19807.1| hypothetical protein [Arabidopsis thaliana] , gi|7269139|emb|CAB79247.1| hypothetical protein [Arabidopsis thaliana…	6.61382	3.97001	3.38424	4.57862	4.63667	47.8012	39.0598	34.4741	26.3617	36.9242	28.793	17.0791	22.5268	21.1442	22.3858	36.9242
contig_19289	-27.8964	-4.09389	0.0013773	AT5G02420	uncharacterized protein	"gi|15241794|ref|NP_195862.1|uncharacterized protein [Arabidopsis thaliana] , gi|75181194|sp|Q9LZ60.1|SMR3_ARATH RecName: Full=Cyclin-dependent protein kinase inhibitor SMR3, AltName: Full=Protein SIAMESE-RELATED 3 , gi|7413631|emb|CAB85979.1| putative protein [Arabidopsis thaliana] , gi|332003087|gb|AED90470.1| uncharacterized protein AT5G02420 [Arabidopsis thaliana]"	34.5455	37.5784	40.2043	35.3238	36.913	20.2035	23.9506	18.9104	39.847	25.7279	6.92991	8.63877	9.49387	11.0039	9.0166	36.913
contig_7485	32.3313	8.07138	1.28148e-05		homeodomain-like protein	gi|4490757|emb|CAB38919.1|homeodomain-like protein [Arabidopsis thaliana]	4.18408	4.32752	5.00465	4.77228	4.57213	17.593	9.95751	9.75475	7.74572	11.2627	40.6969	33.825	38.0499	35.042	36.9034	36.9034
contig_15318	34.777	17.5289	9.20348e-06		peroxidase	"gi|21594792|gb|AAM66044.1|peroxidase [Arabidopsis thaliana] , gi|42494613|gb|AAS17637.1| peroxidase ATP29a [Arabidopsis thaliana]"	1.95933	3.02635	1.23394	2.1964	2.104	8.61589	8.40191	8.71498	11.5677	9.32513	30.4278	38.008	36.36	42.7281	36.881	36.881
contig_5043	30.7355	6.07075	0.000611903	AT3G56290	uncharacterized protein	"gi|15228878|ref|NP_191188.1|uncharacterized protein [Arabidopsis thaliana] , gi|7572927|emb|CAB87428.1| putative protein [Arabidopsis thaliana] , gi|17064854|gb|AAL32581.1| putative protein [Arabidopsis thaliana] , gi|20148693|gb|AAM10237.1| putative protein [Arabidopsis thaliana] , gi|110736064|dbj|BAF00005.1| hypothetical protein [Arabidopsis thaliana] , gi|332645984|gb|AEE79505.1| uncharacter…	9.73888	5.04174	5.45426	4.01042	6.06132	4.29803	23.7787	8.42049	5.46306	10.4901	31.4558	39.8835	41.3137	34.5342	36.7968	36.7968
contig_1812	28.4028	4.38418	1.70632e-06	AT1G08800	uncharacterized protein	"gi|30680821|ref|NP_172357.2|uncharacterized protein [Arabidopsis thaliana] , gi|186478276|ref|NP_001117250.1| uncharacterized protein [Arabidopsis thaliana] , gi|754388950|sp|F4HXQ7.1|MYOB1_ARATH RecName: Full=Myosin-binding protein 1 , gi|332190227|gb|AEE28348.1| uncharacterized protein AT1G08800 [Arabidopsis thaliana] , gi|332190228|gb|AEE28349.1| uncharacterized protein AT1G08800 [Arabidopsis…	8.72773	7.14415	7.35075	10.3486	8.39282	25.7485	23.3304	24.4367	20.3976	23.4783	38.0088	37.1668	36.5062	35.5007	36.7956	36.7956
contig_22107	-35.6654	-32.6229	0.000130187	AT2G27385	pollen Ole e 1 allergen and extensin family protein	"gi|334184507|ref|NP_001189617.1|pollen Ole e 1 allergen and extensin family protein [Arabidopsis thaliana] , gi|334184509|ref|NP_001189618.1| pollen Ole e 1 allergen and extensin family protein [Arabidopsis thaliana] , gi|45476543|gb|AAS65937.1| At2g27385 [Arabidopsis thaliana] , gi|46359825|gb|AAS88776.1| At2g27385 [Arabidopsis thaliana] , gi|110739009|dbj|BAF01424.1| hypothetical protein [Arab…	24.2348	36.9941	47.4551	38.4888	36.7932	3.55111	4.79302	2.52405	2.27949	3.28692	1.28287	1.38258	0.764991	1.08088	1.12783	36.7932
contig_8342	34.7407	18.2629	2.14318e-05	AT5G17540	HXXXD-type acyl-transferase family protein	"gi|15237985|ref|NP_197256.1|HXXXD-type acyl-transferase family protein [Arabidopsis thaliana] , gi|9755779|emb|CAC01898.1| putative protein [Arabidopsis thaliana] , gi|194272238|gb|ACF37204.1| At5g17540 [Arabidopsis thaliana] , gi|332005058|gb|AED92441.1| HXXXD-type acyl-transferase family protein [Arabidopsis thaliana]"	0.992058	2.62943	2.59521	1.83312	2.01245	11.7238	2.8049	5.23695	3.95287	5.92963	43.5701	32.7233	37.9742	32.7452	36.7532	36.7532
contig_17992	-33.0247	-9.93838	1.05007e-05	PAP3	purple acid phosphatase 3	"gi|30683951|ref|NP_172923.3|purple acid phosphatase 3 [Arabidopsis thaliana] , gi|75244598|sp|Q8H129.1|PPA3_ARATH RecName: Full=Purple acid phosphatase 3, Flags: Precursor , gi|24030193|gb|AAN41277.1| putative purple acid phosphatase [Arabidopsis thaliana] , gi|51101268|gb|AAT95435.1| putative purple acid phosphatase [Arabidopsis thaliana] , gi|332191089|gb|AEE29210.1| purple acid phosphatase 3 …	34.5192	42.3563	33.6764	36.3255	36.7194	10.3305	11.4211	10.8235	16.9922	12.3918	3.35465	4.81277	2.15429	4.45711	3.69471	36.7194
contig_10285	29.414	5.09911	9.46972e-06	AT3G55960	Haloacid dehalogenase-like hydrolase (HAD) superfamily protein	"gi|15228783|ref|NP_191155.1|Haloacid dehalogenase-like hydrolase (HAD) superfamily protein [Arabidopsis thaliana] , gi|7573491|emb|CAB87850.1| putative protein [Arabidopsis thaliana] , gi|20466680|gb|AAM20657.1| putative protein [Arabidopsis thaliana] , gi|21537285|gb|AAM61626.1| unknown [Arabidopsis thaliana] , gi|23198192|gb|AAN15623.1| putative protein [Arabidopsis thaliana] , gi|332645940|gb…	8.00243	6.13905	8.80961	5.75174	7.17571	20.0973	17.6017	14.7743	22.9526	18.8565	36.4077	35.9459	34.479	39.5262	36.5897	36.5897
contig_12757	-34.2575	-15.9982	6.24054e-05	DRB5	dsRNA-binding protein 5	"gi|30693732|ref|NP_198923.2|dsRNA-binding protein 5 [Arabidopsis thaliana] , gi|75244423|sp|Q8GY79.1|DRB5_ARATH RecName: Full=Double-stranded RNA-binding protein 5, AltName: Full=dsRNA-binding protein 5, Short=AtDRB5 , gi|26450682|dbj|BAC42450.1| unknown protein [Arabidopsis thaliana] , gi|32189297|gb|AAP75803.1| At5g41070 [Arabidopsis thaliana] , gi|332007250|gb|AED94633.1| dsRNA-binding protei…	28.7501	42.1107	42.3824	32.9232	36.5416	7.42045	9.93757	7.80745	14.6712	9.95917	1.34497	2.04979	2.96018	2.78149	2.28411	36.5416
contig_6737	-27.8046	-4.18285	5.50201e-05		"histone, putative"	"gi|21592479|gb|AAM64429.1|histone, putative [Arabidopsis thaliana]"	30.0288	40.8014	41.235	34.096	36.5403	14.145	11.2196	8.21911	14.9189	12.1257	8.19117	8.76516	8.07498	9.91166	8.73574	36.5403
contig_13759	-32.016	-8.13203	9.71011e-06	AT4G37110	zinc-finger domain of monoamine-oxidase A repressor R1	"gi|42567480|ref|NP_195428.3|zinc-finger domain of monoamine-oxidase A repressor R1 [Arabidopsis thaliana] , gi|110737849|dbj|BAF00863.1| hypothetical protein [Arabidopsis thaliana] , gi|332661355|gb|AEE86755.1| zinc-finger domain of monoamine-oxidase A repressor R1 [Arabidopsis thaliana]"	31.6441	41.6005	38.5155	34.2602	36.5051	13.1745	11.1124	8.94675	13.6638	11.7243	4.99762	4.74033	4.0075	4.21074	4.48905	36.5051
contig_17423	-32.2461	-8.67763	1.60072e-06	AT1G10780	F-box/RNI-like protein	"gi|42561905|ref|NP_172548.2|F-box/RNI-like protein [Arabidopsis thaliana] , gi|75265517|sp|Q9SAC4.1|FB2_ARATH RecName: Full=F-box protein At1g10780 , gi|4874270|gb|AAD31335.1|AC007354_8 T16B5.8 [Arabidopsis thaliana] , gi|50253496|gb|AAT71950.1| At1g10780 [Arabidopsis thaliana] , gi|53850513|gb|AAU95433.1| At1g10780 [Arabidopsis thaliana] , gi|332190524|gb|AEE28645.1| F-box/RNI-like protein [Ara…	36.7092	32.8584	39.2508	36.9662	36.4461	12.3124	11.9029	9.39868	14.1925	11.9516	3.27564	3.86117	4.27284	5.3904	4.20001	36.4461
contig_9126	35.361	34.2602	0.000108879	IBH1	ILI1 binding bHLH 1 protein	"gi|15224208|ref|NP_181834.1|ILI1 binding bHLH 1 protein [Arabidopsis thaliana] , gi|75313543|sp|Q9SKX1.1|IBH1_ARATH RecName: Full=Transcription factor IBH1, Short=AtIBH1, AltName: Full=Basic helix-loop-helix protein 158, Short=OsbHLH158, AltName: Full=Protein ILI1-BINDING BHLH 1, AltName: Full=bHLH transcription factor bHLH158, AltName: Full=bHLH zeta , gi|4531440|gb|AAD22125.1| unknown protein …	1.35456	0.786822	0.568711	1.54255	1.06316	46.2444	26.1661	38.7321	34.554	36.4242	28.529	29.9066	27.7196	25.1955	27.8377	36.4242
contig_17526	-27.2579	-4.00735	0.00153119		AF385728_1AT3g47831/T23J7	"gi|14326549|gb|AAK60319.1|AF385728_1AT3g47831/T23J7 [Arabidopsis thaliana] , gi|18700230|gb|AAL77725.1| AT3g47831/T23J7 [Arabidopsis thaliana] , gi|26452241|dbj|BAC43208.1| unknown protein [Arabidopsis thaliana]"	29.0711	33.0743	44.8207	38.3202	36.3216	24.7307	20.1609	18.8209	35.0569	24.6924	9.08194	8.92524	9.8042	8.44355	9.06373	36.3216
contig_18619	-33.5443	-13.6377	0.0106353	AT2G18030	peptide methionine sulfoxide reductase A5	"gi|15227955|ref|NP_179394.1|peptide methionine sulfoxide reductase A5 [Arabidopsis thaliana] , gi|75266015|sp|Q9SL43.1|MSRA5_ARATH RecName: Full=Peptide methionine sulfoxide reductase A5, Short=AtMSRA5, AltName: Full=Peptide-methionine (S)-S-oxide reductase, Short=Peptide Met(O) reductase, AltName: Full=Protein-methionine-S-oxide reductase, Flags: Precursor , gi|4406815|gb|AAD20123.1| putative p…	29.2161	38.732	39.5823	37.2638	36.1985	10.5228	14.0373	15.6004	46.63	21.6976	2.99039	2.29774	2.70452	2.62453	2.6543	36.1985
contig_11827	-33.6236	-14.2254	1.43306e-05	AT5G22250	CCR4-associated factor 1B	"gi|15242180|ref|NP_197617.1|CCR4-associated factor 1B [Arabidopsis thaliana] , gi|75334084|sp|Q9FMS6.1|CAF1K_ARATH RecName: Full=Probable CCR4-associated factor 1 homolog 11 , gi|9757805|dbj|BAB08323.1| CCR4-associated factor-like protein [Arabidopsis thaliana] , gi|17381058|gb|AAL36341.1| putative CCR4-associated factor [Arabidopsis thaliana] , gi|25054979|gb|AAN71961.1| putative CCR4-associate…	39.1627	37.2894	32.0628	36.1489	36.166	14.1694	13.8947	5.80646	16.2686	12.5348	2.3602	2.0825	3.21482	2.51189	2.54235	36.166
contig_4599	-27.8474	-4.38158	2.57223e-05	AT1G49740	PI-PLC X domain-containing protein	"gi|18402763|ref|NP_564553.1|PI-PLC X domain-containing protein [Arabidopsis thaliana] , gi|10120435|gb|AAG13060.1|AC011807_19 Unknown protein [Arabidopsis thaliana] , gi|20260218|gb|AAM13007.1| unknown protein [Arabidopsis thaliana] , gi|21387023|gb|AAM47915.1| unknown protein [Arabidopsis thaliana] , gi|332194349|gb|AEE32470.1| PI-PLC X domain-containing protein [Arabidopsis thaliana]"	34.1086	36.3499	41.5215	32.3497	36.0824	19.7221	19.9686	16.282	23.3339	19.8267	7.03443	7.99455	9.47539	8.43575	8.23503	36.0824
contig_1161	27.4183	4.20638	0.000247526	ECT8	uncharacterized protein	"gi|18412316|ref|NP_565205.1|uncharacterized protein [Arabidopsis thaliana] , gi|11908126|gb|AAG41492.1|AF326910_1 unknown protein [Arabidopsis thaliana] , gi|21280817|gb|AAM44922.1| unknown protein [Arabidopsis thaliana] , gi|332198104|gb|AEE36225.1| uncharacterized protein AT1G79270 [Arabidopsis thaliana]"	9.69384	7.35134	9.36273	7.79677	8.55117	27.0277	32.3016	26.3788	16.7545	25.6157	39.3796	34.5623	38.2626	31.6736	35.9695	35.9695
contig_8042	-29.3332	-5.47512	2.8144e-07	ATK1	kinesin-like motor protein heavy chain	"gi|15233583|ref|NP_193859.1|kinesin-like motor protein heavy chain [Arabidopsis thaliana] , gi|1170619|sp|Q07970.1|ATK1_ARATH RecName: Full=Kinesin-1, AltName: Full=Kinesin-like protein A , gi|303502|dbj|BAA01972.1| kinesin-like motor protein heavy chain [Arabidopsis thaliana] , gi|2911084|emb|CAA17546.1| kinesin-related protein katA [Arabidopsis thaliana] , gi|7268924|emb|CAB79127.1| kinesin-re…	36.0311	35.5035	38.1753	33.842	35.888	10.2892	9.81979	10.7363	10.3358	10.2953	4.94712	6.15109	7.57172	7.54905	6.55474	35.888
contig_15235	-30.9296	-7.28256	0.000106814		"receptor-kinase isolog, 5' partial, 115640-113643"	"gi|1931655|gb|AAB65490.1|receptor-kinase isolog, 5' partial, 115640-113643 [Arabidopsis thaliana]"	32.559	39.8628	33.9024	37.0865	35.8527	24.3233	27.1288	35.9562	39.2483	31.6642	4.50059	4.68634	4.99411	5.5113	4.92309	35.8527
contig_13334	-28.361	-4.83856	1.10636e-06	MCM2	minichromosome maintenance protein 2	"gi|145336465|ref|NP_175112.2|minichromosome maintenance protein 2 [Arabidopsis thaliana] , gi|75335283|sp|Q9LPD9.1|MCM2_ARATH RecName: Full=DNA replication licensing factor MCM2, AltName: Full=Minichromosome maintenance protein 2, Short=AtMCM2 , gi|8656002|gb|AAF78275.1|AC020576_19 Contains similarity to a MCM2-related protein from Arabidopsis thaliana gb|Y08301 and contains a MCM PF|00493 domai…	35.6383	37.2328	35.2156	34.9112	35.7495	12.4248	11.1388	10.8499	15.7357	12.5373	6.17682	9.1907	7.35181	6.83452	7.38846	35.7495
contig_9766	28.022	4.63606	0.00177639	AT1G13130	Cellulase (glycosyl hydrolase family 5) protein	"gi|42562033|ref|NP_172772.2|Cellulase (glycosyl hydrolase family 5) protein [Arabidopsis thaliana] , gi|51536480|gb|AAU05478.1| At1g13130 [Arabidopsis thaliana] , gi|332190852|gb|AEE28973.1| Cellulase (glycosyl hydrolase family 5) protein [Arabidopsis thaliana]"	7.26182	7.70365	7.52497	8.33627	7.70668	51.4754	33.6024	31.7116	26.1251	35.7286	13.3268	12.1638	15.7878	14.4366	13.9287	35.7286
contig_1281	33.3339	14.9795	0.000441341		monooxygenase	gi|21537119|gb|AAM61460.1|monooxygenase [Arabidopsis thaliana]	3.68431	1.75099	2.58546	1.51718	2.38448	6.8555	13.5419	14.8492	7.03565	10.5706	48.0808	29.2194	27.6963	37.8772	35.7184	35.7184
contig_13961	-27.8209	-4.55568	0.00257265	HA3	H(+)-ATPase 3	"gi|15242103|ref|NP_200545.1|H(+)-ATPase 3 [Arabidopsis thaliana] , gi|334188460|ref|NP_001190559.1| H(+)-ATPase 3 [Arabidopsis thaliana] , gi|114339|sp|P20431.2|PMA3_ARATH RecName: Full=ATPase 3, plasma membrane-type, AltName: Full=Proton pump 3 , gi|166625|gb|AAA32750.1| ATPase [Arabidopsis thaliana] , gi|10176793|dbj|BAB09963.1| plasma membrane ATPase 3 [Arabidopsis thaliana] , gi|18176052|gb|…	19.362	14.7169	17.7979	27.3528	19.8074	35.435	32.1087	48.8393	26.1979	35.6452	5.50872	10.2959	6.71186	8.78095	7.82435	35.6452
contig_15072	-30.1213	-6.56548	5.90643e-06	AT3G53950	glyoxal oxidase-related protein	"gi|15232379|ref|NP_190963.1|glyoxal oxidase-related protein [Arabidopsis thaliana] , gi|7630015|emb|CAB88357.1| putative protein [Arabidopsis thaliana] , gi|15809876|gb|AAL06866.1| AT3g53950/F5K20_250 [Arabidopsis thaliana] , gi|26449362|dbj|BAC41808.1| unknown protein [Arabidopsis thaliana] , gi|27363378|gb|AAO11608.1| At3g53950/F5K20_250 [Arabidopsis thaliana] , gi|332645642|gb|AEE79163.1| gly…	20.0539	12.3741	12.2188	15.8316	15.1196	33.4877	36.2394	37.4554	34.9513	35.5335	4.50743	5.66736	5.94682	5.52705	5.41217	35.5335
contig_3866	27.7178	4.55022	0.00354582	AT5G23240	DNAJ heat shock N-terminal domain-containing protein	"gi|15237259|ref|NP_197715.1|DNAJ heat shock N-terminal domain-containing protein [Arabidopsis thaliana] , gi|10177813|dbj|BAB11179.1| unnamed protein product [Arabidopsis thaliana] , gi|134031908|gb|ABO45691.1| At5g23240 [Arabidopsis thaliana] , gi|332005757|gb|AED93140.1| DNAJ heat shock N-terminal domain-containing protein [Arabidopsis thaliana]"	8.33693	5.99376	9.33031	7.56837	7.80735	37.5975	12.589	18.7267	17.3908	21.576	40.5049	36.5952	31.4863	33.5143	35.5252	35.5252
contig_6141	30.5038	7.35277	0.00188638	PIF7	transcription factor PIF7	"gi|42568685|ref|NP_200935.2|transcription factor PIF7 [Arabidopsis thaliana] , gi|182676517|sp|Q570R7.2|PIF7_ARATH RecName: Full=Transcription factor PIF7, AltName: Full=Basic helix-loop-helix protein 72, Short=AtbHLH72, Short=bHLH 72, AltName: Full=Phytochrome-interacting factor 7, AltName: Full=Transcription factor EN 109, AltName: Full=bHLH transcription factor bHLH072 , gi|225879146|dbj|BAH3…	5.17237	4.59148	5.11079	4.33199	4.80166	20.7989	21.4697	17.5098	19.5204	19.8247	52.4776	28.6804	30.4347	29.6291	35.3055	35.3055
contig_13243	-30.8769	-8.11628	0.0147073		glutathione S-transferase (GST6)	gi|20197312|gb|AAC63629.2|glutathione S-transferase (GST6) [Arabidopsis thaliana]	30.5336	27.0404	56.32	26.9691	35.2158	7.04365	23.9497	23.282	28.5077	20.6958	3.30688	4.88097	4.20106	4.96671	4.33891	35.2158
contig_14330	-29.0459	-5.93505	0.000114728		b-Zip DNA binding protein	gi|2246376|emb|CAB06697.1|b-Zip DNA binding protein [Arabidopsis thaliana]	36.0493	33.0963	32.4295	38.1511	34.9316	17.7908	24.1005	28.4539	32.9767	25.8304	5.40692	6.2672	5.88921	5.97921	5.88564	34.9316
contig_623	31.9376	12.054	1.25263e-06	AT5G49660	receptor like kinase	"gi|15240528|ref|NP_199777.1|receptor like kinase [Arabidopsis thaliana] , gi|10177638|dbj|BAB10911.1| receptor protein kinase [Arabidopsis thaliana] , gi|224589711|gb|ACN59387.1| leucine-rich repeat receptor-like protein kinase [Arabidopsis thaliana] , gi|332008459|gb|AED95842.1| receptor like kinase [Arabidopsis thaliana]"	2.93243	2.65698	2.69044	3.27711	2.88924	11.15	7.17263	12.1451	8.42495	9.72317	31.6061	36.3875	36.2202	35.0935	34.8268	34.8268
contig_19335	-34.3696	-82.0065	1.15453e-05		limonene cyclase like protein	"gi|2245028|emb|CAB10448.1|limonene cyclase like protein [Arabidopsis thaliana] , gi|7268423|emb|CAB78715.1| limonene cyclase like protein [Arabidopsis thaliana]"	30.0552	39.6777	37.2388	32.2037	34.7939	3.51564	11.2071	4.84362	4.73087	6.0743	0.165796	0.277949	0.415237	0.838147	0.424282	34.7939
contig_1791	-30.9486	-9.1476	2.61229e-06	AT5G66330	leucine-rich repeat-containing protein	"gi|15239346|ref|NP_201434.1|leucine-rich repeat-containing protein [Arabidopsis thaliana] , gi|10177427|dbj|BAB10712.1| unnamed protein product [Arabidopsis thaliana] , gi|17529198|gb|AAL38825.1| unknown protein [Arabidopsis thaliana] , gi|21436283|gb|AAM51280.1| unknown protein [Arabidopsis thaliana] , gi|332010817|gb|AED98200.1| leucine-rich repeat-containing protein [Arabidopsis thaliana]"	31.4412	35.365	34.2378	37.9443	34.7471	11.0453	9.74135	9.06799	14.2316	11.0216	4.34553	4.42308	2.76404	3.66132	3.79849	34.7471
contig_1002	-26.3923	-4.16692	4.5045e-05	FZR3	protein FIZZY-related 3	"gi|30684620|ref|NP_196888.2|protein FIZZY-related 3 [Arabidopsis thaliana] , gi|334187668|ref|NP_001190305.1| protein FIZZY-related 3 [Arabidopsis thaliana] , gi|75330295|sp|Q8LPL5.1|FZR3_ARATH RecName: Full=Protein FIZZY-RELATED 3, AltName: Full=Cell cycle switch protein CCS52B , gi|20466231|gb|AAM20433.1| cell cycle switch protein [Arabidopsis thaliana] , gi|25084105|gb|AAN72176.1| cell cycle …	35.0711	40.2927	35.8105	27.7299	34.7261	10.7654	12.3129	8.45523	14.1328	11.4166	8.51749	8.84797	8.10111	7.8684	8.33374	34.7261
contig_6547	-26.4626	-4.23325	9.43614e-07	SCPL27	serine carboxypeptidase-like 27	"gi|15231911|ref|NP_187456.1|serine carboxypeptidase-like 27 [Arabidopsis thaliana] , gi|75337170|sp|Q9SFB5.1|SCP27_ARATH RecName: Full=Serine carboxypeptidase-like 27, Flags: Precursor , gi|6648211|gb|AAF21209.1|AC013483_33 putative serine carboxypeptidase II [Arabidopsis thaliana] , gi|50253506|gb|AAT71955.1| At3g07990 [Arabidopsis thaliana] , gi|53850527|gb|AAU95440.1| At3g07990 [Arabidopsis t…	32.8021	32.9789	36.3702	36.4371	34.6471	32.4709	36.5019	34.1792	34.6974	34.4623	7.90393	7.63636	8.58596	8.61181	8.18451	34.6471
contig_8282	26.0052	4.07387	0.00370338	AT3G02100	UDP-glycosyltransferase 83A1	"gi|15232846|ref|NP_186859.1|UDP-glycosyltransferase 83A1 [Arabidopsis thaliana] , gi|75265806|sp|Q9SGA8.1|U83A1_ARATH RecName: Full=UDP-glycosyltransferase 83A1 , gi|6513946|gb|AAF14850.1|AC011664_32 putative UDP-glucosyl transferase [Arabidopsis thaliana] , gi|332640242|gb|AEE73763.1| UDP-glycosyltransferase 83A1 [Arabidopsis thaliana]"	13.9136	6.18628	6.94383	6.79659	8.46008	31.125	41.6521	33.5291	25.8805	33.0467	49.4621	29.3154	29.2803	29.8034	34.4653	34.4653
contig_4419	32.607	18.6967	9.97774e-06	AT5G53390	bifunctional wax ester synthase/diacylglycerol acyltransferase	"gi|30696326|ref|NP_200151.2|bifunctional wax ester synthase/diacylglycerol acyltransferase [Arabidopsis thaliana] , gi|57157863|dbj|BAD83884.1| FOLDED PETALS [Arabidopsis thaliana] , gi|332008964|gb|AED96347.1| O-acyltransferase (WSD1-like) family protein [Arabidopsis thaliana]"	2.05263	1.55198	1.37496	2.39064	1.84255	8.00826	7.06446	7.29213	9.38515	7.9375	41.8063	32.864	30.5253	32.6026	34.4496	34.4496
contig_6017	26.6103	4.41522	1.62394e-05	AT3G22750	protein kinase family protein	"gi|18403507|ref|NP_566716.1|protein kinase family protein [Arabidopsis thaliana] , gi|9279693|dbj|BAB01250.1| kinase-like protein [Arabidopsis thaliana] , gi|14334662|gb|AAK59509.1| unknown protein [Arabidopsis thaliana] , gi|17104597|gb|AAL34187.1| unknown protein [Arabidopsis thaliana] , gi|332643152|gb|AEE76673.1| protein kinase family protein [Arabidopsis thaliana]"	8.9776	6.18896	7.12025	8.87987	7.79167	27.7785	22.9396	26.6314	24.587	25.4841	39.5256	32.6259	34.2788	31.1775	34.402	34.402
contig_18403	-33.408	-34.6793	0.000893909	AT1G07080	GILT domain-containing protein	"gi|18390723|ref|NP_563779.1|GILT domain-containing protein [Arabidopsis thaliana] , gi|15146334|gb|AAK83650.1| At1g07080/F10K1_15 [Arabidopsis thaliana] , gi|15809756|gb|AAL06806.1| At1g07080/F10K1_15 [Arabidopsis thaliana] , gi|332189954|gb|AEE28075.1| GILT domain-containing protein [Arabidopsis thaliana]"	41.0381	27.542	36.7343	32.2853	34.4	19.6067	42.8092	24.829	38.2285	31.3684	1.29331	0.794998	1.00772	0.871743	0.991944	34.4
contig_17002	-27.4938	-5.09941	0.0376968	AT3G03280	uncharacterized protein	"gi|15228513|ref|NP_186978.1|uncharacterized protein [Arabidopsis thaliana] , gi|6714412|gb|AAF26100.1|AC012328_3 unknown protein [Arabidopsis thaliana] , gi|54261723|gb|AAV31165.1| At3g03280 [Arabidopsis thaliana] , gi|57222180|gb|AAW38997.1| At3g03280 [Arabidopsis thaliana] , gi|332640401|gb|AEE73922.1| uncharacterized protein AT3G03280 [Arabidopsis thaliana]"	23.1427	23.6601	14.4052	46.6856	26.9734	20.5211	51.2682	32.4885	32.5245	34.2006	11.8816	5.15146	4.78858	5.00542	6.70677	34.2006
contig_25771	-32.517	-22.3095	0.000490128		Contains similarity to C2-HC type zinc finger protein C.e-MyT1 gb	gi|3152598|gb|AAC17079.1|Contains similarity to C2-HC type zinc finger protein C.e-MyT1 gb|U67079 from C. elegans and to hypersensitivity-related gene 201 isolog T28M21.14 from A. thaliana BAC gb|AF002109 [Arabidopsis thaliana]	30.939	43.7205	39.0845	22.4278	34.043	7.94841	15.9811	7.67759	9.48283	10.2725	0.836189	1.92751	0.698079	2.64198	1.52594	34.043
contig_10620	27.198	5.00851	6.17582e-05	PYL4	abscisic acid receptor PYL4	"gi|18404709|ref|NP_565887.1|abscisic acid receptor PYL4 [Arabidopsis thaliana] , gi|75099990|sp|O80920.1|PYL4_ARATH RecName: Full=Abscisic acid receptor PYL4, AltName: Full=ABI1-binding protein 2, AltName: Full=PYR1-like protein 4, AltName: Full=Regulatory components of ABA receptor 10 , gi|3395441|gb|AAC28773.1| expressed protein [Arabidopsis thaliana] , gi|14517502|gb|AAK62641.1| At2g38310/T19…	5.06099	5.78063	7.34308	8.95556	6.78506	8.96489	5.49837	7.78201	11.9606	8.55147	42.082	31.0991	33.1057	29.6454	33.9831	33.9831
contig_15291	28.5802	6.29163	3.70592e-05		putative ABC transporter	gi|62319845|dbj|BAD93879.1|putative ABC transporter [Arabidopsis thaliana]	3.33796	4.73715	5.95614	7.57278	5.40101	25.2379	23.1746	19.9729	27.1128	23.8745	34.9396	33.5472	38.8917	28.5462	33.9812	33.9812
contig_15447	-29.8051	-8.15055	0.00030673	AT5G20860	putative pectinesterase/pectinesterase inhibitor 54	"gi|15242077|ref|NP_197586.1|putative pectinesterase/pectinesterase inhibitor 54 [Arabidopsis thaliana] , gi|122214307|sp|Q3E989.1|PME54_ARATH RecName: Full=Probable pectinesterase/pectinesterase inhibitor 54, Includes: RecName: Full=Pectinesterase inhibitor 54, AltName: Full=Pectin methylesterase inhibitor 54, Includes: RecName: Full=Pectinesterase 54, Short=PE 54, AltName: Full=Pectin methylest…	28.1485	26.0196	42.8985	38.8267	33.9733	10.0987	14.7177	7.96492	8.8495	10.4077	2.59484	4.17471	4.4024	5.50095	4.16823	33.9733
contig_8473	-29.9273	-8.53216	3.47403e-05	CYP71A26	cytochrome P450 71A26	"gi|22331672|ref|NP_680106.1|cytochrome P450 71A26 [Arabidopsis thaliana] , gi|13878399|sp|Q9STK7.1|C71AQ_ARATH RecName: Full=Cytochrome P450 71A26 , gi|4678361|emb|CAB41171.1| cytochrome P450-like protein [Arabidopsis thaliana] , gi|332644872|gb|AEE78393.1| cytochrome P450 71A26 [Arabidopsis thaliana]"	34.9474	35.4919	35.8788	29.2841	33.9005	14.5569	22.713	18.2742	25.1817	20.1814	3.67203	3.62703	3.82778	4.76622	3.97327	33.9005
contig_249	33.4474	78.5473	0.013109	NAC047	NAC domain containing protein 47	"gi|30679026|ref|NP_187057.2|NAC domain containing protein 47 [Arabidopsis thaliana] , gi|29029082|gb|AAO64920.1| At3g04070 [Arabidopsis thaliana] , gi|110743057|dbj|BAE99421.1| NAM-like protein [Arabidopsis thaliana] , gi|332640512|gb|AEE74033.1| NAC domain containing protein 47 [Arabidopsis thaliana]"	0.628953	0.355851	0.452684	0.287777	0.431316	25.4068	15.3567	15.1867	13.562	17.378	59.3708	23.335	29.008	23.8011	33.8787	33.8787
contig_10887	31.1045	12.2994	0.00162725	AT1G21000	PLATZ transcription factor family protein	"gi|186478716|ref|NP_001117322.1|PLATZ transcription factor family protein [Arabidopsis thaliana] , gi|4836888|gb|AAD30591.1|AC007369_1 Unknown protein [Arabidopsis thaliana] , gi|13877713|gb|AAK43934.1|AF370615_1 Unknown protein [Arabidopsis thaliana] , gi|332191932|gb|AEE30053.1| PLATZ transcription factor family protein [Arabidopsis thaliana]"	0.900902	1.45964	3.4042	5.24627	2.75275	31.319	11.4391	14.2072	23.538	20.1258	44.142	29.9456	29.9807	31.3608	33.8573	33.8573
contig_7745	-26.0679	-4.35516	1.01976e-06		beta-oxoacyl-(acyl carrier protein) reductase	gi|2829882|gb|AAC00590.1|beta-oxoacyl-(acyl carrier protein) reductase [Arabidopsis thaliana]	34.6181	33.6752	33.4841	33.5721	33.8374	17.2734	16.9823	20.7701	19.5887	18.6536	8.50447	6.20458	9.20348	7.16543	7.76949	33.8374
contig_12725	-25.5473	-4.14818	0.00335155	AT2G44260	uncharacterized protein	"gi|18406495|ref|NP_030964.1|uncharacterized protein [Arabidopsis thaliana] , gi|15293039|gb|AAK93630.1| unknown protein [Arabidopsis thaliana] , gi|20197184|gb|AAC16076.2| expressed protein [Arabidopsis thaliana] , gi|22136978|gb|AAM91718.1| unknown protein [Arabidopsis thaliana] , gi|330255303|gb|AEC10397.1| uncharacterized protein AT2G44260 [Arabidopsis thaliana]"	19.2944	16.8697	16.4736	18.1145	17.6881	23.3653	47.5853	35.9379	27.7604	33.6622	10.6292	7.49993	7.18878	7.14184	8.11494	33.6622
contig_13849	-25.2965	-4.0291	0.00117363	ATBETAFRUCT4	acid beta-fructofuranosidase 4	"gi|18391368|ref|NP_563901.1|acid beta-fructofuranosidase 4 [Arabidopsis thaliana] , gi|75101911|sp|Q39041.2|INVA4_ARATH RecName: Full=Acid beta-fructofuranosidase 4, vacuolar, Short=At beta fruct4, Short=AtBETAFRUCT4, AltName: Full=Acid invertase 4, Short=AI 4, AltName: Full=Acid sucrose hydrolase 4, AltName: Full=Vacuolar invertase 4, Short=Inv-V4, Short=VAC-INV 4, Short=VI 4, Flags: Precursor …	33.9023	32.7159	36.4787	31.4938	33.6477	17.9275	37.8896	23.2499	30.719	27.4465	5.03581	10.1835	9.27522	8.91011	8.35116	33.6477
contig_3253	29.7622	8.70395	1.00512e-05	AT2G36690	2-oxoglutarate (2OG) and Fe(II)-dependent oxygenase superfamily protein	"gi|42569681|ref|NP_181207.2|2-oxoglutarate (2OG) and Fe(II)-dependent oxygenase superfamily protein [Arabidopsis thaliana] , gi|330254192|gb|AEC09286.1| 2-oxoglutarate (2OG) and Fe(II)-dependent oxygenase superfamily protein [Arabidopsis thaliana]"	3.02293	6.81064	3.12505	4.20162	4.29006	2.23824	0.943385	1.35908	10.9123	3.86324	34.1278	33.4656	33.8739	33.0346	33.6255	33.6255
contig_9843	-27.887	-5.92333	0.00082805		alpha carbonic anhydrase 7	"gi|15223122|ref|NP_172287.1|alpha carbonic anhydrase 7 [Arabidopsis thaliana] , gi|75154272|sp|Q8L817.1|ATCA7_ARATH RecName: Full=Alpha carbonic anhydrase 7, Short=AtaCA7, Short=AtalphaCA7, AltName: Full=Alpha carbonate dehydratase 7, Flags: Precursor , gi|21689637|gb|AAM67440.1| putative storage protein [Arabidopsis thaliana] , gi|332190119|gb|AEE28240.1| alpha carbonic anhydrase 7 [Arabidopsis…	39.184	37.6191	23.7297	33.6722	33.5513	17.293	27.133	14.2054	24.4941	20.7814	5.03368	4.95607	6.06998	6.5973	5.66426	33.5513
contig_10134	33.2819	332.065	2.79708e-08	XTR6	probable xyloglucan endotransglucosylase/hydrolase protein 23	"gi|15235997|ref|NP_194311.1|probable xyloglucan endotransglucosylase/hydrolase protein 23 [Arabidopsis thaliana] , gi|38605152|sp|Q38910.1|XTH23_ARATH RecName: Full=Probable xyloglucan endotransglucosylase/hydrolase protein 23, Short=At-XTH23, Short=XTH-23, Flags: Precursor , gi|1244758|gb|AAB18367.1| xyloglucan endotransglycosylase-related protein [Arabidopsis thaliana] , gi|4539299|emb|CAB3960…	0	0.40212	0	0	0.10053	0.635807	0.777481	1.45161	1.20172	1.01665	31.2071	33.3663	34.4412	34.5153	33.3825	33.3825
contig_14708	-31.9657	-24.0967	0.00148373	AT3G25810	beta-myrcene/(E)-beta-ocimene synthase 2	"gi|30688029|ref|NP_189209.2|beta-myrcene/(E)-beta-ocimene synthase 2 [Arabidopsis thaliana] , gi|75273871|sp|Q9LRZ6.1|MYRS2_ARATH RecName: Full=Beta-myrcene/(E)-beta-ocimene synthase 2, chloroplastic, AltName: Full=Terpenoid synthase 24, Short=AtTPS24, Flags: Precursor , gi|7939569|dbj|BAA95770.1| limonene cyclase [Arabidopsis thaliana] , gi|219291113|gb|ACL13990.1| At3g25810 [Arabidopsis thalia…	25.5145	45.0562	41.697	21.131	33.3497	3.6074	12.3932	2.22597	3.75598	5.49563	0.6667	1.84419	0.890535	2.13456	1.384	33.3497
contig_7357	25.7013	4.36067	1.40309e-05		"pyruvate, phosphate dikinase regulatory protein 1"	"gi|15233554|ref|NP_193853.1|pyruvate, phosphate dikinase regulatory protein 1 [Arabidopsis thaliana] , gi|6226452|sp|O49562.1|PDRP1_ARATH RecName: Full=Pyruvate, phosphate dikinase regulatory protein 1, chloroplastic, AltName: Full=Bifunctional dikinase regulatory protein 1, Short=AtRP1, Short=BFRP1, AltName: Full=Pyruvate, Pi dikinase regulatory protein 1, Short=PPDK RP1, Short=PPDK regulatory …	8.4049	7.17554	7.83463	7.17559	7.64766	19.0544	15.2929	15.6506	11.7653	15.4408	37.6272	31.4335	32.6859	31.6492	33.3489	33.3489
contig_7503	26.8345	5.14685	0.000180505		unknown protein	gi|26451548|dbj|BAC42871.1|unknown protein [Arabidopsis thaliana]	8.35498	4.61717	5.50649	7.40559	6.47106	38.0269	35.2085	26.0755	29.3496	32.1651	40.1144	27.5248	31.7848	33.7983	33.3055	33.3055
contig_6035	31.3315	18.2862	0.000111691		AC008075_8F24J5.7	"gi|5734710|gb|AAD49975.1|AC008075_8F24J5.7 [Arabidopsis thaliana] , gi|61742550|gb|AAX55096.1| hypothetical protein At1g68700 [Arabidopsis thaliana]"	1.28478	1.85362	1.90722	2.20444	1.81252	29.4232	40.9828	36.5621	25.608	33.144	13.8325	19.6759	15.747	15.5394	16.1987	33.144
contig_12643	-27.3895	-5.87766	1.52813e-06		"contains MCM2/3/5 family signature, PROSITE, PS00847, disruption leads to early lethal phenotype, similar to MCM2/3/5 family, most similar to YBR1441"	"gi|675491|gb|AAC37429.1|contains MCM2/3/5 family signature, PROSITE, PS00847, disruption leads to early lethal phenotype, similar to MCM2/3/5 family, most similar to YBR1441 [Arabidopsis thaliana]"	31.7058	34.0906	34.8892	31.3337	33.0048	10.3982	7.97908	8.35808	12.9581	9.92337	4.95774	6.42493	5.55483	5.52371	5.6153	33.0048
contig_24836	-30.7334	-14.5949	1.65147e-05		hypothetical protein	gi|62319279|dbj|BAD94511.1|hypothetical protein [Arabidopsis thaliana]	30.0824	34.5814	37.5017	29.8107	32.9941	9.53163	8.31637	3.72498	12.2871	8.46502	0.469755	3.74073	1.76476	3.06738	2.26066	32.9941
contig_7726	30.1793	11.734	0.00177216	ARA12	subtilisin-like protease	"gi|18425181|ref|NP_569048.1|subtilisin-like protease [Arabidopsis thaliana] , gi|75099392|sp|O65351.1|SBT17_ARATH RecName: Full=Subtilisin-like protease SBT1.7, AltName: Full=Cucumisin-like serine protease, AltName: Full=Subtilase subfamily 1 member 7, Short=AtSBT1.7, AltName: Full=Subtilisin-like serine protease 1, Short=At-SLP1, Flags: Precursor , gi|13430746|gb|AAK25995.1|AF360285_1 putative …	3.25034	3.12144	1.93925	2.93525	2.81157	45.1764	35.9752	32.3543	18.4575	32.9908	14.7624	20.3742	19.0803	17.8459	18.0157	32.9908
contig_20677	-32.1465	-40.954	1.97511e-05		anthranilate N-benzoyltransferase	gi|21536883|gb|AAM61215.1|anthranilate N-benzoyltransferase [Arabidopsis thaliana]	35.1384	26.5776	31.1339	38.9544	32.9511	9.53551	10.3703	7.24257	11.8329	9.74532	0.718797	0.602513	0.685801	1.21124	0.804588	32.9511
contig_4209	25.0376	4.17271	2.09059e-05		receptor-like protein kinase	gi|10177052|dbj|BAB10464.1|receptor-like protein kinase [Arabidopsis thaliana]	6.69302	11.1257	8.81609	4.93145	7.89157	12.0686	9.41292	13.9866	14.7539	12.5555	31.0373	36.0317	34.6278	30.02	32.9292	32.9292
contig_4901	28.3697	7.23498	0.000221609	SOBIR1	leucine-rich repeat receptor-like serine/threonine/tyrosine-protein kinase SOBIR1	"gi|15225153|ref|NP_180747.1|leucine-rich repeat receptor-like serine/threonine/tyrosine-protein kinase SOBIR1 [Arabidopsis thaliana] , gi|75265989|sp|Q9SKB2.1|SBIR1_ARATH RecName: Full=Leucine-rich repeat receptor-like serine/threonine/tyrosine-protein kinase SOBIR1, AltName: Full=Protein EVERSHED, AltName: Full=Protein SUPPRESSOR OF BIR1-1, Flags: Precursor , gi|13877675|gb|AAK43915.1|AF370596_…	3.5343	5.24465	4.31076	5.11064	4.55009	13.1983	12.5795	15.294	19.1121	15.0459	42.9122	31.0884	30.8489	26.8297	32.9198	32.9198
contig_2555	30.0109	11.3499	1.0989e-05	PAL1	phenylalanine ammonia-lyase 1	"gi|15228074|ref|NP_181241.1|phenylalanine ammonia-lyase 1 [Arabidopsis thaliana] , gi|76803811|sp|P35510.3|PAL1_ARATH RecName: Full=Phenylalanine ammonia-lyase 1 , gi|15028193|gb|AAK76593.1| putative phenylalanine ammonia lyase PAL1 [Arabidopsis thaliana] , gi|19310727|gb|AAL85094.1| putative phenylalanine ammonia lyase PAL1 [Arabidopsis thaliana] , gi|20197947|gb|AAM15324.1| phenylalanine ammon…	3.99995	2.9975	2.44498	2.15614	2.89964	13.0533	12.6361	11.6617	16.2067	13.3894	39.0477	30.6288	31.0532	30.9125	32.9105	32.9105
contig_4912	32.5766	188.436	4.3432e-08	CYP78A10	"cytochrome P450, family 78, subfamily A, polypeptide 10"	"gi|15221132|ref|NP_177551.1|cytochrome P450, family 78, subfamily A, polypeptide 10 [Arabidopsis thaliana] , gi|12325138|gb|AAG52514.1|AC016662_8 putative cytochrome P-450, 4810-6511 [Arabidopsis thaliana] , gi|91806081|gb|ABE65769.1| cytochrome P450 family protein [Arabidopsis thaliana] , gi|332197430|gb|AEE35551.1| cytochrome P450, family 78, subfamily A, polypeptide 10 [Arabidopsis thaliana]"	0.106625	0.464514	0.0671496	0.0569171	0.173801	0.593504	0.457224	0.271006	0.445405	0.441785	33.2794	34.0871	33.4071	30.2279	32.7504	32.7504
contig_2005	24.981	4.22216	2.53781e-07	AT3G04350	uncharacterized protein	"gi|18396859|ref|NP_566224.1|uncharacterized protein [Arabidopsis thaliana] , gi|6721151|gb|AAF26779.1|AC016829_3 unknown protein [Arabidopsis thaliana] , gi|15450691|gb|AAK96617.1| AT3g04350/T6K12_3 [Arabidopsis thaliana] , gi|21360521|gb|AAM47376.1| AT3g04350/T6K12_3 [Arabidopsis thaliana] , gi|332640548|gb|AEE74069.1| uncharacterized protein AT3G04350 [Arabidopsis thaliana]"	9.57487	8.01825	6.3751	7.04321	7.75286	23.6704	23.0822	23.5849	22.7213	23.2647	33.5907	33.0978	31.6443	32.6026	32.7338	32.7338
contig_5149	25.241	4.40612	5.17852e-05	KAO2	Ent-kaurenoic acid oxidase 2	"gi|15225685|ref|NP_180803.1|Ent-kaurenoic acid oxidase 2 [Arabidopsis thaliana] , gi|334184636|ref|NP_001189657.1| Ent-kaurenoic acid oxidase 2 [Arabidopsis thaliana] , gi|50401152|sp|Q9C5Y2.2|KAO2_ARATH RecName: Full=Ent-kaurenoic acid oxidase 2, Short=AtKAO2, AltName: Full=Cytochrome P450 88A4 , gi|3831452|gb|AAC69934.1| putative cytochrome P450 [Arabidopsis thaliana] , gi|115646746|gb|ABJ1710…	8.24517	9.06122	6.60398	5.73156	7.41048	19.382	23.2671	25.1224	30.8517	24.6558	34.0318	30.6714	31.8228	34.0799	32.6515	32.6515
contig_10035	-25.1731	-4.44072	0.0148848	IRX12	laccase-4	"gi|18404633|ref|NP_565881.1|laccase-4 [Arabidopsis thaliana] , gi|75318640|sp|O80434.2|LAC4_ARATH RecName: Full=Laccase-4, AltName: Full=Benzenediol:oxygen oxidoreductase 4, AltName: Full=Diphenol oxidase 4, AltName: Full=Protein IRREGULAR XYLEM 12, AltName: Full=Urishiol oxidase 4, Flags: Precursor , gi|15450603|gb|AAK96573.1| At2g38080/T8P21 [Arabidopsis thaliana] , gi|17380634|gb|AAL36080.1| …	14.8698	12.1227	10.795	9.40578	11.7983	23.4086	52.0134	35.1446	19.3908	32.4893	6.76755	7.94862	7.00303	7.54574	7.31623	32.4893
contig_4663	24.4387	4.09708	0.000842341		lipoxygenase AtLOX2	gi|17065070|gb|AAL32689.1|lipoxygenase AtLOX2 [Arabidopsis thaliana]	4.68953	10.9457	9.71457	6.21379	7.8909	11.3887	9.07768	11.4806	10.5207	10.6169	20.0606	38.0281	34.3569	36.873	32.3296	32.3296
contig_10744	-25.7071	-4.92801	6.9728e-07	AT2G36200	kinesin family protein	"gi|334184713|ref|NP_181162.2|kinesin family protein [Arabidopsis thaliana] , gi|322510039|sp|P82266.2|KN5C_ARATH RecName: Full=Kinesin-like protein KIN-5C, AltName: Full=AtKRP125b , gi|330254121|gb|AEC09215.1| kinesin family protein [Arabidopsis thaliana]"	32.3566	32.8854	33.9274	29.8373	32.2517	11.2429	8.63653	9.41319	11.3192	10.153	5.99408	6.27552	6.98195	6.92669	6.54456	32.2517
contig_20616	-31.9853	-137.494	0.031897	PAP27	purple acid phosphatase 27	"gi|42568444|ref|NP_199851.2|purple acid phosphatase 27 [Arabidopsis thaliana] , gi|75222988|sp|Q5MAU8.1|PPA27_ARATH RecName: Full=Probable inactive purple acid phosphatase 27, Flags: Precursor , gi|56788345|gb|AAW29951.1| putative purple acid phosphatase [Arabidopsis thaliana] , gi|332008556|gb|AED95939.1| purple acid phosphatase 27 [Arabidopsis thaliana]"	49.1	40.9295	38.67	0.179111	32.2196	0	12.9494	0.426412	0.560653	3.48413	0.510859	0	0.426483	0	0.234335	32.2196
contig_9561	30.7604	22.9517	0.00420885		lipoxygenase	gi|62321480|dbj|BAD94917.1|lipoxygenase [Arabidopsis thaliana]	2.51161	1.30557	1.28517	0.502768	1.40128	3.75721	23.3674	27.3302	3.58468	14.5099	39.0762	30.7513	30.5272	28.2921	32.1617	32.1617
contig_5146	27.5874	7.0608	3.46605e-05		unknown	gi|21593131|gb|AAM65080.1|unknown [Arabidopsis thaliana]	5.85252	4.85226	3.94904	3.55326	4.55177	12.8338	13.8878	15.7539	7.57612	12.5129	36.7929	33.7339	27.8344	30.1954	32.1391	32.1391
contig_5680	-28.8069	-9.97182	8.93703e-06	SPL8	squamosa promoter binding protein-like 8	"gi|22329284|ref|NP_683267.1|squamosa promoter binding protein-like 8 [Arabidopsis thaliana] , gi|67461535|sp|Q8GXL3.2|SPL8_ARATH RecName: Full=Squamosa promoter-binding-like protein 8 , gi|5931679|emb|CAB56593.1| squamosa promoter binding protein-like 8 [Arabidopsis thaliana] , gi|5931681|emb|CAB56594.1| squamosa promoter binding protein-like 8 [Arabidopsis thaliana] , gi|332189253|gb|AEE27374.1…	34.3754	35.6807	30.1301	27.8847	32.0177	8.812	13.5527	8.44097	10.9593	10.4412	3.11743	3.25045	2.91992	3.5555	3.21082	32.0177
contig_16187	-27.7666	-7.59352	1.54083e-06	AT5G44520	NagB/RpiA/CoA transferase-like superfamily protein	"gi|15241521|ref|NP_199265.1|NagB/RpiA/CoA transferase-like superfamily protein [Arabidopsis thaliana] , gi|75262498|sp|Q9FI13.1|RPI4_ARATH RecName: Full=Probable ribose-5-phosphate isomerase 4, chloroplastic, AltName: Full=Phosphoriboisomerase 4, Flags: Precursor , gi|9758705|dbj|BAB09159.1| unnamed protein product [Arabidopsis thaliana] , gi|17529104|gb|AAL38762.1| unknown protein [Arabidopsis …	33.4601	29.4971	32.2294	32.7244	31.9778	25.0438	22.6753	21.2423	20.3171	22.3196	5.45826	4.17491	3.41756	3.79405	4.21119	31.9778
contig_15676	-29.5933	-13.5635	3.81404e-06	QRT2	polygalacturonase QRT2	"gi|22330914|ref|NP_187454.2|polygalacturonase QRT2 [Arabidopsis thaliana] , gi|226736750|sp|Q9SFB7.2|QRT2_ARATH RecName: Full=Polygalacturonase QRT2, Short=AtQRT2, Short=PG QRT2, AltName: Full=Pectinase QRT2, AltName: Full=Protein QUARTET 2, Flags: Precursor , gi|332641105|gb|AEE74626.1| polygalacturonase QRT2 [Arabidopsis thaliana]"	28.5993	32.7195	32.1171	34.3591	31.9488	9.17355	9.9659	7.95519	14.1431	10.3094	1.02306	2.88862	2.65217	2.85815	2.3555	31.9488
contig_6313	25.2807	4.82632	0.00211945	"NIP1, 2"	"NOD26-like intrinsic protein 1, 2"	"gi|15234059|ref|NP_193626.1|NOD26-like intrinsic protein 1, 2 [Arabidopsis thaliana] , gi|32363340|sp|Q8LFP7.2|NIP12_ARATH RecName: Full=Aquaporin NIP1-2, AltName: Full=NOD26-like intrinsic protein 1-2, Short=AtNIP1, 2, AltName: Full=Nodulin-26-like major intrinsic protein 2, Short=NodLikeMip2, Short=Protein NLM2, Contains: RecName: Full=Aquaporin NIP1-2, N-terminally processed , gi|2832619|emb|…	7.80881	4.29881	6.44231	7.87828	6.60705	26.8621	36.6426	28.382	35.6643	31.8877	45.1785	26.9573	24.7639	25.6438	30.6359	31.8877
contig_5678	-25.8334	-5.41236	0.000737365	CNGC15	cyclic nucleotide-gated channel 15	"gi|15226370|ref|NP_180393.1|cyclic nucleotide-gated channel 15 [Arabidopsis thaliana] , gi|38503241|sp|Q9SL29.1|CNG15_ARATH RecName: Full=Putative cyclic nucleotide-gated ion channel 15, AltName: Full=Cyclic nucleotide- and calmodulin-regulated ion channel 15 , gi|4803955|gb|AAD29827.1| putative cyclic nucleotide and calmodulin-regulated ion channel protein [Arabidopsis thaliana] , gi|330253003|…	32.973	23.0787	28.0649	32.6836	29.2	22.9501	33.5715	28.6658	41.5655	31.6882	7.68986	5.02073	4.95675	5.75183	5.85479	31.6882
contig_5103	26.8127	6.50371	0.00034365	AT4G37560	acetamidase/formamidase family protein	"gi|18420071|ref|NP_568029.1|acetamidase/formamidase family protein [Arabidopsis thaliana] , gi|23297225|gb|AAN12921.1| putative formamidase [Arabidopsis thaliana] , gi|332661412|gb|AEE86812.1| acetamidase/formamidase family protein [Arabidopsis thaliana]"	3.371	5.92775	4.65841	5.95366	4.9777	9.45704	1.91165	3.70873	4.40959	4.87175	19.5765	34.7366	36.2487	36.1759	31.6844	31.6844
contig_14240	-24.1563	-4.31903	8.29431e-07	AT5G38690	zinc-finger domain of monoamine-oxidase A repressor R1 protein	"gi|22327451|ref|NP_198685.2|zinc-finger domain of monoamine-oxidase A repressor R1 protein [Arabidopsis thaliana] , gi|20147346|gb|AAM10386.1| AT5g38690/MBB18_24 [Arabidopsis thaliana] , gi|23463059|gb|AAN33199.1| At5g38690/MBB18_24 [Arabidopsis thaliana] , gi|332006967|gb|AED94350.1| zinc-finger domain of monoamine-oxidase A repressor R1 protein [Arabidopsis thaliana]"	31.3813	30.8322	32.4602	31.064	31.4344	12.7306	13.241	13.3118	16.772	14.0138	7.05991	8.2519	6.80963	6.99104	7.27812	31.4344
contig_14235	29.1844	14.0497	0.00118944	AT1G58170	Disease resistance-responsive (dirigent-like protein) family protein	"gi|15217886|ref|NP_176113.1|Disease resistance-responsive (dirigent-like protein) family protein [Arabidopsis thaliana] , gi|75168881|sp|Q9C523.1|DIR19_ARATH RecName: Full=Dirigent protein 19, Short=AtDIR19, Flags: Precursor , gi|12321259|gb|AAG50703.1|AC079604_10 hypothetical protein [Arabidopsis thaliana] , gi|12321391|gb|AAG50769.1|AC079131_14 dirigent protein, putative [Arabidopsis thaliana]…	2.4153	2.29578	2.4061	1.82847	2.23641	13.1265	7.5056	11.2175	22.1601	13.5024	41.7212	26.7332	34.1605	23.0686	31.4209	31.4209
contig_4573	26.3509	6.2925	4.44332e-06	ZIP6	Zinc transporter 6	"gi|15227702|ref|NP_180569.1|Zinc transporter 6 [Arabidopsis thaliana] , gi|37090161|sp|O64738.1|ZIP6_ARATH RecName: Full=Zinc transporter 6, chloroplastic, AltName: Full=ZRT/IRT-like protein 6, Flags: Precursor , gi|17385786|gb|AAL38433.1|AF369910_1 putative metal transporter ZIP6 [Arabidopsis thaliana] , gi|3150412|gb|AAC16964.1| putative Fe(II) transport protein [Arabidopsis thaliana] , gi|201…	3.91053	5.41552	4.99074	5.59884	4.97891	13.2333	7.71023	10.614	10.948	10.6264	34.422	28.5559	32.193	30.1483	31.3298	31.3298
contig_14168	-23.404	-4.00444	0.000215772	AT1G52855	uncharacterized protein	"gi|42571841|ref|NP_974011.1|uncharacterized protein [Arabidopsis thaliana] , gi|21555431|gb|AAM63857.1| unknown [Arabidopsis thaliana] , gi|105829424|gb|ABF74693.1| At1g52855 [Arabidopsis thaliana] , gi|332194739|gb|AEE32860.1| uncharacterized protein AT1G52855 [Arabidopsis thaliana]"	26.2885	31.5168	30.0698	36.9001	31.1938	24.7262	24.0108	19.6225	30.2984	24.6645	8.86092	8.64008	5.88772	7.77047	7.7898	31.1938
contig_4230	23.5741	4.17982	0.00120196	AT2G44130	F-box/kelch-repeat protein	"gi|18406458|ref|NP_566009.1|F-box/kelch-repeat protein [Arabidopsis thaliana] , gi|75099817|sp|O80582.2|FBK46_ARATH RecName: Full=F-box/kelch-repeat protein At2g44130 , gi|18650632|gb|AAL75886.1| At2g44130/F6E13.26 [Arabidopsis thaliana] , gi|20197073|gb|AAC23417.2| expressed protein [Arabidopsis thaliana] , gi|21700857|gb|AAM70552.1| At2g44130/F6E13.26 [Arabidopsis thaliana] , gi|330255288|gb|A…	7.13242	5.51747	5.08965	11.9151	7.41365	14.738	17.54	23.9646	20.2773	19.13	40.605	27.7987	25.7785	29.7686	30.9877	30.9877
contig_530	25.0119	5.32876	0.000138577	ARFA1F	ADP-ribosylation factor A1F	"gi|30681825|ref|NP_172533.2|ADP-ribosylation factor A1F [Arabidopsis thaliana] , gi|48310130|gb|AAT41759.1| At1g10630 [Arabidopsis thaliana] , gi|50198855|gb|AAT70455.1| At1g10630 [Arabidopsis thaliana] , gi|110740724|dbj|BAE98462.1| similar to ADP-ribosylation factor gb|AAD17207 [Arabidopsis thaliana] , gi|332190490|gb|AEE28611.1| ADP-ribosylation factor A1F [Arabidopsis thaliana]"	6.42392	3.90235	6.75284	6.03322	5.77808	25.4872	19.0845	16.7572	18.3202	19.9123	37.5044	29.6803	27.3501	28.6252	30.79	30.79
contig_10051	-24.108	-4.62137	0.000263574	AT1G54530	uncharacterized protein	"gi|15221845|ref|NP_175855.1|uncharacterized protein [Arabidopsis thaliana] , gi|332194994|gb|AEE33115.1| uncharacterized protein AT1G54530 [Arabidopsis thaliana]"	33.4312	27.5518	31.853	30.2243	30.7651	14.413	24.1104	14.3691	24.6135	19.3765	5.78207	6.3888	5.04648	9.41118	6.65713	30.7651
contig_10423	30.3192	81.7347	7.70916e-06	STK	agamous-like MADS-box protein AGL11	"gi|30681253|ref|NP_849351.1|agamous-like MADS-box protein AGL11 [Arabidopsis thaliana] , gi|17529110|gb|AAL38765.1| putative MADS-box protein AGL11 [Arabidopsis thaliana] , gi|22136706|gb|AAM91672.1| putative MADS-box protein AGL11 [Arabidopsis thaliana] , gi|332657416|gb|AEE82816.1| agamous-like MADS-box protein AGL11 [Arabidopsis thaliana]"	0.416167	0.395574	0.157255	0.533168	0.375541	1.94587	0.458895	0.951989	1.94708	1.32596	37.8273	28.2024	28.8818	27.8674	30.6947	30.6947
contig_6358	-24.0465	-4.65197	5.63031e-05	AT5G49800	lipid-binding START domain-containing protein	"gi|30695754|ref|NP_199791.2|lipid-binding START domain-containing protein [Arabidopsis thaliana] , gi|57222140|gb|AAW38977.1| At5g49800 [Arabidopsis thaliana] , gi|332008474|gb|AED95857.1| lipid-binding START domain-containing protein [Arabidopsis thaliana]"	21.2162	19.1614	23.4277	25.6351	22.3601	28.0477	27.2233	31.2436	36.0096	30.631	4.41971	7.59238	6.87838	7.44764	6.58453	30.631
contig_9841	23.8542	4.79602	0.000322812	AT1G35180	"TRAM, LAG1 and CLN8 (TLC) lipid-sensing domain containing protein"	"gi|30693154|ref|NP_174751.2|TRAM, LAG1 and CLN8 (TLC) lipid-sensing domain containing protein [Arabidopsis thaliana] , gi|38566650|gb|AAR24215.1| At1g35180 [Arabidopsis thaliana] , gi|51536528|gb|AAU05502.1| At3g16870 [Arabidopsis thaliana] , gi|332193642|gb|AEE31763.1| TRAM, LAG1 and CLN8 (TLC) lipid-sensing domain containing protein [Arabidopsis thaliana]"	5.51453	4.06827	5.85629	9.69689	6.284	30.3945	28.9463	25.5589	35.653	30.1382	28.8098	19.7332	18.4852	19.5576	21.6465	30.1382
contig_11336	-24.1116	-5.12469	6.84098e-06		putative cell division control protein cdc2 kinase	gi|21536682|gb|AAM61014.1|putative cell division control protein cdc2 kinase [Arabidopsis thaliana]	28.511	30.3916	31.1356	29.7911	29.9573	8.52593	7.7109	6.07095	13.5993	8.97676	5.07973	5.03213	5.97558	7.29531	5.84568	29.9573
contig_7471	23.0679	4.36699	1.75255e-05	AT5G35560	DENN (AEX-3) domain-containing protein	"gi|42568139|ref|NP_568527.2|DENN (AEX-3) domain-containing protein [Arabidopsis thaliana] , gi|332006598|gb|AED93981.1| DENN (AEX-3) domain-containing protein [Arabidopsis thaliana]"	7.14493	7.05698	7.63982	5.56308	6.8512	22.3253	18.3469	21.9342	14.905	19.3778	28.1301	30.3762	29.7728	31.3974	29.9191	29.9191
contig_13552	-27.7508	-14.4754	3.73429e-05		leucine-rich repeat receptor-like protein kinase	gi|224589440|gb|ACN59254.1|leucine-rich repeat receptor-like protein kinase [Arabidopsis thaliana]	33.4516	28.4336	28.5654	28.7902	29.8102	13.1761	22.8367	15.8969	21.9475	18.4643	3.39898	1.53762	1.89172	1.40917	2.05937	29.8102
contig_16345	-22.4112	-4.08435	5.18677e-05	AT3G61870	uncharacterized protein	"gi|15228623|ref|NP_191746.1|uncharacterized protein [Arabidopsis thaliana] , gi|6899885|emb|CAB71894.1| putative protein [Arabidopsis thaliana] , gi|16648775|gb|AAL25578.1| AT3g61870/F21F14_40 [Arabidopsis thaliana] , gi|20466133|gb|AAM19988.1| AT3g61870/F21F14_40 [Arabidopsis thaliana] , gi|332646751|gb|AEE80272.1| uncharacterized protein AT3G61870 [Arabidopsis thaliana]"	27.4347	28.5921	36.0989	26.5837	29.6774	18.2321	17.813	19.2731	17.0799	18.0995	7.31502	6.93141	8.76198	6.05607	7.26612	29.6774
contig_2304	24.22	5.47128	1.33709e-05		"AC011717_15unknown protein, 49130-47169"	"gi|12324586|gb|AAG52247.1|AC011717_15unknown protein, 49130-47169 [Arabidopsis thaliana]"	3.6397	6.00624	6.63781	5.38345	5.4168	16.3765	15.8863	13.5874	11.0652	14.2289	33.6532	28.596	28.6731	27.6249	29.6368	29.6368
contig_11786	-22.9854	-4.50851	0.00238657		hypothetical protein	gi|110737092|dbj|BAF00498.1|hypothetical protein [Arabidopsis thaliana]	10.7521	7.62951	5.92495	10.6022	8.72717	21.8615	22.5044	31.029	42.7521	29.5367	7.04829	5.71747	7.11793	6.32165	6.55134	29.5367
contig_2261	23.7	5.10406	0.00058562	AT1G24130	WD40 domain-containing protein	"gi|15221675|ref|NP_173823.1|WD40 domain-containing protein [Arabidopsis thaliana] , gi|2829890|gb|AAC00598.1| Hypothetical protein [Arabidopsis thaliana] , gi|332192360|gb|AEE30481.1| WD40 domain-containing protein [Arabidopsis thaliana]"	8.06337	4.55259	4.85271	5.63041	5.77477	9.0352	12.5746	11.1971	8.9001	10.4267	39.9552	25.3906	29.4624	23.0909	29.4748	29.4748
contig_10420	24.0348	5.42699	5.16026e-06	AT5G50360	uncharacterized protein	"gi|15240662|ref|NP_199847.1|uncharacterized protein [Arabidopsis thaliana] , gi|13878117|gb|AAK44136.1|AF370321_1 unknown protein [Arabidopsis thaliana] , gi|9758918|dbj|BAB09455.1| unnamed protein product [Arabidopsis thaliana] , gi|17104789|gb|AAL34283.1| unknown protein [Arabidopsis thaliana] , gi|21536570|gb|AAM60902.1| unknown [Arabidopsis thaliana] , gi|332008549|gb|AED95932.1| uncharacter…	8.0784	4.9004	4.57238	7.58749	6.28467	7.39959	5.26199	5.06821	3.98687	5.42916	26.6231	30.9946	32.4289	27.8094	29.464	29.464
contig_9434	27.0134	12.4888	2.80874e-07	AT1G10380	putative membrane lipoprotein	"gi|18391149|ref|NP_563868.1|putative membrane lipoprotein [Arabidopsis thaliana] , gi|16323147|gb|AAL15308.1| At1g10380/F14N23_32 [Arabidopsis thaliana] , gi|21436013|gb|AAM51584.1| At1g10380/F14N23_32 [Arabidopsis thaliana] , gi|21553681|gb|AAM62774.1| unknown [Arabidopsis thaliana] , gi|51969294|dbj|BAD43339.1| unknown protein [Arabidopsis thaliana] , gi|332190451|gb|AEE28572.1| putative membr…	2.49554	2.62727	2.20823	2.07408	2.35128	6.06627	6.79229	8.67125	5.80612	6.83398	29.0013	29.6916	27.584	31.1819	29.3647	29.3647
contig_4182	27.2527	14.0874	1.85736e-06	AT1G19715	Mannose-binding lectin superfamily protein	"gi|186478667|ref|NP_001117315.1|Mannose-binding lectin superfamily protein [Arabidopsis thaliana] , gi|10086506|gb|AAG12566.1|AC007797_26 Unknown protein [Arabidopsis thaliana] , gi|332191768|gb|AEE29889.1| Mannose-binding lectin superfamily protein [Arabidopsis thaliana]"	2.85348	1.95925	1.67966	1.83704	2.08236	10.6793	10.33	10.633	7.81081	9.86328	32.9111	28.5751	28.8423	27.0118	29.3351	29.3351
contig_13272	-25.9649	-8.81111	0.000105163	AT3G29630	UDP-glycosyltransferase 79B4	"gi|15230017|ref|NP_189604.1|UDP-glycosyltransferase 79B4 [Arabidopsis thaliana] , gi|75273511|sp|Q9LJA6.1|U79B4_ARATH RecName: Full=UDP-glycosyltransferase 79B4 , gi|11994170|dbj|BAB01199.1| UDP-glycose: flavonoid glucosyltransferase-like protein [Arabidopsis thaliana] , gi|332644072|gb|AEE77593.1| UDP-glycosyltransferase 79B4 [Arabidopsis thaliana] , gi|914408334|gb|AKV71935.1| AT3G29630.1, par…	36.44	27.7835	29.9441	22.9886	29.289	4.55566	10.2661	4.33377	9.22551	7.09527	3.85694	3.10864	4.70601	1.62483	3.3241	29.289
contig_22203	-23.2359	-4.90691	8.95034e-05	AT5G57910	uncharacterized protein	"gi|18424044|ref|NP_568871.1|uncharacterized protein [Arabidopsis thaliana] , gi|26453250|dbj|BAC43698.1| unknown protein [Arabidopsis thaliana] , gi|28950733|gb|AAO63290.1| At5g57910 [Arabidopsis thaliana] , gi|332009587|gb|AED96970.1| uncharacterized protein AT5G57910 [Arabidopsis thaliana]"	28.5592	27.3197	29.6268	31.2275	29.1833	23.54	28.8932	26.7173	36.9272	29.0194	4.73168	7.07697	6.19634	5.78458	5.94739	29.1833
contig_22593	-28.4511	-42.2815	0.00012956	AT3G58480	calmodulin-binding protein-like protein	"gi|15231045|ref|NP_191407.1|calmodulin-binding protein-like protein [Arabidopsis thaliana] , gi|75182915|sp|Q9M2G8.1|IQM6_ARATH RecName: Full=IQ domain-containing protein IQM6, AltName: Full=IQ motif-containing protein 6 , gi|6735365|emb|CAB68186.1| putative protein [Arabidopsis thaliana] , gi|332646266|gb|AEE79787.1| calmodulin-binding protein-like protein [Arabidopsis thaliana]"	33.2054	25.339	24.6524	33.3643	29.1403	6.3209	16.1751	4.39978	8.69021	8.89649	0.632534	0.824764	0.352041	0.947449	0.689197	29.1403
contig_8434	27.5959	19.2776	0.000950047		hypothetical protein At3g49200	gi|98961665|gb|ABF59162.1|hypothetical protein At3g49200 [Arabidopsis thaliana]	1.63637	1.29616	1.42691	1.67982	1.50982	9.52891	11.6436	7.59843	14.5126	10.8209	42.354	26.8274	25.039	22.2024	29.1057	29.1057
contig_14016	-21.9279	-4.07304	2.75207e-06	NP3	mitogen-activated protein kinase kinase kinase 3	"gi|15230612|ref|NP_187254.1|mitogen-activated protein kinase kinase kinase 3 [Arabidopsis thaliana] , gi|46576859|sp|O22042.1|M3K3_ARATH RecName: Full=Mitogen-activated protein kinase kinase kinase 3, AltName: Full=Arabidopsis NPK1-related protein kinase 3 , gi|2342427|dbj|BAA21857.1| NPK1-related protein kinase 3 [Arabidopsis thaliana] , gi|7658341|gb|AAF66131.1| NPK1-related protein kinase 3, …	29.4847	25.9619	30.5833	30.2239	29.0635	12.0166	14.3246	12.1872	14.4386	13.2417	6.60033	6.70614	7.70869	7.52714	7.13557	29.0635
contig_7768	-24.7984	-6.83496	4.44332e-06	AT2G20590	reticulon-like protein B17	"gi|42569188|ref|NP_179649.2|reticulon-like protein B17 [Arabidopsis thaliana] , gi|75120766|sp|Q6DR04.1|RTNLQ_ARATH RecName: Full=Reticulon-like protein B17, Short=AtRTNLB17 , gi|50058967|gb|AAT69228.1| hypothetical protein At2g20590 [Arabidopsis thaliana] , gi|330251942|gb|AEC07036.1| reticulon-like protein B17 [Arabidopsis thaliana]"	26.7187	30.2127	32.591	26.671	29.0483	10.2427	8.68243	8.05996	11.1447	9.53245	3.35473	4.97803	4.50373	4.16338	4.24997	29.0483
contig_15790	-24.1711	-5.95747	4.92168e-06	"CYCB2, 3"	cyclin-B2-3	"gi|15217987|ref|NP_173485.1|cyclin-B2-3 [Arabidopsis thaliana] , gi|147743080|sp|Q9LDM4.2|CCB23_ARATH RecName: Full=Cyclin-B2-3, AltName: Full=G2/mitotic-specific cyclin-B2-3, Short=CycB2, 3 , gi|119935845|gb|ABM06010.1| At1g20610 [Arabidopsis thaliana] , gi|332191872|gb|AEE29993.1| cyclin-B2-3 [Arabidopsis thaliana]"	28.913	31.4901	29.0367	26.7473	29.0468	10.1954	9.67278	7.80361	13.6804	10.338	5.92997	3.71679	5.03974	4.81624	4.87569	29.0468
contig_19111	-28.4627	-55.0834	0.000151121		terpene synthase	gi|29468400|gb|AAO85534.1|terpene synthase [Arabidopsis thaliana]	24.4597	33.7722	35.6927	22.0311	28.9889	3.54543	10.1529	2.76703	4.41645	5.22045	0.197911	0.248841	0.99134	0.667	0.526273	28.9889
contig_8808	25.2818	7.94155	2.08883e-05	AT3G28050	nodulin MtN21-like transporter UMAMIT41	"gi|18405635|ref|NP_566831.1|nodulin MtN21-like transporter UMAMIT41 [Arabidopsis thaliana] , gi|75166353|sp|Q94JU2.1|WTR18_ARATH RecName: Full=WAT1-related protein At3g28050 , gi|13937165|gb|AAK50076.1|AF372936_1 AT3g28050/MMG15_6 [Arabidopsis thaliana] , gi|22137010|gb|AAM91350.1| At3g28050/MMG15_6 [Arabidopsis thaliana] , gi|332643874|gb|AEE77395.1| nodulin MtN21-like transporter UMAMIT41 [Ara…	5.0256	2.82419	2.69452	4.02405	3.64209	14.5162	10.9833	7.89711	7.94348	10.335	29.624	26.0017	32.8885	27.1812	28.9238	28.9238
contig_10483	-23.6331	-5.53202	2.73442e-05		AC005287_36Hypothetical protein	gi|4585998|gb|AAD25634.1|AC005287_36Hypothetical protein [Arabidopsis thaliana]	26.6076	24.3882	32.3613	32.0342	28.8478	12.3955	9.89506	8.70262	12.9564	10.9874	5.17326	5.20362	4.98324	5.49869	5.2147	28.8478
contig_11505	-22.6584	-4.67202	9.97774e-06	AT4G28230	uncharacterized protein	"gi|15235237|ref|NP_194552.1|uncharacterized protein [Arabidopsis thaliana] , gi|7269677|emb|CAB79625.1| putative protein [Arabidopsis thaliana] , gi|30102712|gb|AAP21274.1| At4g28230 [Arabidopsis thaliana] , gi|110736440|dbj|BAF00188.1| hypothetical protein [Arabidopsis thaliana] , gi|332660056|gb|AEE85456.1| uncharacterized protein AT4G28230 [Arabidopsis thaliana]"	29.2883	30.2139	30.2922	25.5216	28.829	12.8231	9.89283	8.12826	13.8305	11.1687	5.24353	6.42668	6.06962	6.94246	6.17057	28.829
contig_3090	-23.6999	-5.63769	1.10636e-06	TPX2	protein TPX2	"gi|145362223|ref|NP_973754.2|protein TPX2 [Arabidopsis thaliana] , gi|62320544|dbj|BAD95139.1| hypothetical protein [Arabidopsis thaliana] , gi|332189490|gb|AEE27611.1| targeting protein for XKLP2 [Arabidopsis thaliana]"	28.8429	30.5628	29.5068	26.3284	28.8102	9.46027	8.05479	7.77118	10.8093	9.02389	4.72066	5.4958	5.43708	4.78759	5.11029	28.8102
contig_13056	-27.2573	-21.4838	0.00303157	AT1G49390	2-oxoglutarate (2OG) and Fe(II)-dependent oxygenase-like protein	"gi|15222131|ref|NP_175364.1|2-oxoglutarate (2OG) and Fe(II)-dependent oxygenase-like protein [Arabidopsis thaliana] , gi|5430761|gb|AAD43161.1|AC007504_16 Similar to ethylene-forming-enzyme-like dioxygenase [Arabidopsis thaliana] , gi|332194303|gb|AEE32424.1| 2-oxoglutarate (2OG) and Fe(II)-dependent oxygenase-like protein [Arabidopsis thaliana]"	36.2175	27.4699	29.9635	20.7011	28.588	5.94331	27.1053	13.2435	21.5519	16.961	1.88575	1.09013	0.977144	1.36968	1.33068	28.588
contig_12441	-23.3572	-5.53837	0.00631887	AT2G15220	basic secretory protein family protein	"gi|18397757|ref|NP_565369.1|basic secretory protein family protein [Arabidopsis thaliana] , gi|13569550|gb|AAK31145.1|AF345341_1 unknown [Arabidopsis thaliana] , gi|4585909|gb|AAD25570.1| expressed protein [Arabidopsis thaliana] , gi|19699336|gb|AAL91278.1| At2g15220/F15A23.4 [Arabidopsis thaliana] , gi|330251282|gb|AEC06376.1| basic secretory protein family protein [Arabidopsis thaliana]"	33.6225	13.9479	30.68	35.7649	28.5038	14.4121	17.8908	14.5029	23.9896	17.6988	7.19289	5.08964	4.21121	4.09271	5.14661	28.5038
contig_15914	-22.6807	-4.94176	0.00065556	AT5G36160	tyrosine aminotransferase	"gi|42568147|ref|NP_198465.3|tyrosine aminotransferase [Arabidopsis thaliana] , gi|75180699|sp|Q9LVY1.1|TAT_ARATH RecName: Full=Tyrosine aminotransferase, Short=TAT, AltName: Full=L-tyrosine:2-oxoglutarate aminotransferase , gi|8777301|dbj|BAA96891.1| tyrosine aminotransferase-like protein [Arabidopsis thaliana] , gi|332006667|gb|AED94050.1| tyrosine aminotransferase [Arabidopsis thaliana]"	36.0182	30.0967	28.2531	19.3705	28.4346	12.5896	14.4263	11.0551	9.51726	11.8971	8.46701	5.07514	5.56797	3.90569	5.75395	28.4346
contig_7852	22.8544	5.14539	0.00104032	AT5G01520	C3HC4 type RING finger protein	"gi|15241003|ref|NP_195772.1|C3HC4 type RING finger protein [Arabidopsis thaliana] , gi|7327811|emb|CAB82268.1| putative protein [Arabidopsis thaliana] , gi|15292803|gb|AAK92770.1| unknown protein [Arabidopsis thaliana] , gi|20258865|gb|AAM14104.1| unknown protein [Arabidopsis thaliana] , gi|66865962|gb|AAY57615.1| RING finger family protein [Arabidopsis thaliana] , gi|332002973|gb|AED90356.1| C3…	7.884	4.24181	5.11504	4.81203	5.51322	36.416	30.7278	26.5417	19.7852	28.3677	28.9444	25.9705	22.292	19.1776	24.0961	28.3677
contig_7085	28.0409	135.299	4.24366e-05	CYP704A2	"cytochrome P450, family 704, subfamily A, polypeptide 2"	"gi|15225499|ref|NP_182075.1|cytochrome P450, family 704, subfamily A, polypeptide 2 [Arabidopsis thaliana] , gi|2979544|gb|AAC06153.1| putative cytochrome P450 [Arabidopsis thaliana] , gi|28460683|gb|AAO43566.1| At2g45510 [Arabidopsis thaliana] , gi|330255470|gb|AEC10564.1| cytochrome P450, family 704, subfamily A, polypeptide 2 [Arabidopsis thaliana]"	0.12558	0.149208	0.158175	0.402214	0.208794	3.56498	1.61552	0.957556	4.89615	2.75855	36.1366	28.8482	25.2996	22.7143	28.2497	28.2497
contig_9862	-21.3169	-4.11054	4.8895e-05	AT5G66230	Chalcone-flavanone isomerase family protein	"gi|15239303|ref|NP_201424.1|Chalcone-flavanone isomerase family protein [Arabidopsis thaliana] , gi|10177417|dbj|BAB10702.1| unnamed protein product [Arabidopsis thaliana] , gi|26451855|dbj|BAC43020.1| unknown protein [Arabidopsis thaliana] , gi|28950901|gb|AAO63374.1| At5g66230 [Arabidopsis thaliana] , gi|332010799|gb|AED98182.1| Chalcone-flavanone isomerase family protein [Arabidopsis thaliana…	31.9188	29.0309	28.4458	23.2844	28.17	7.61441	12.649	7.3802	11.3568	9.75011	6.48398	5.10564	7.54546	8.27737	6.85311	28.17
contig_20342	-21.8503	-4.46252	2.98325e-05	AT1G70350	uncharacterized protein	"gi|30698712|ref|NP_177192.2|uncharacterized protein [Arabidopsis thaliana] , gi|34365593|gb|AAQ65108.1| At1g70350 [Arabidopsis thaliana] , gi|51969322|dbj|BAD43353.1| hypothetical protein [Arabidopsis thaliana] , gi|51971609|dbj|BAD44469.1| hypothetical protein [Arabidopsis thaliana] , gi|332196927|gb|AEE35048.1| uncharacterized protein AT1G70350 [Arabidopsis thaliana]"	30.309	27.5832	30.6116	24.1397	28.1609	11.0378	12.8883	13.2149	17.2405	13.5954	7.17964	4.93797	6.45487	6.66962	6.31053	28.1609
contig_18427	-25.0789	-9.27789	5.22563e-05	AT3G44220	late embryogenesis abundant hydroxyproline-rich glycoprotein	"gi|15229906|ref|NP_190008.1|late embryogenesis abundant hydroxyproline-rich glycoprotein [Arabidopsis thaliana] , gi|7649373|emb|CAB88990.1| putative protein [Arabidopsis thaliana] , gi|48310278|gb|AAT41789.1| At3g44220 [Arabidopsis thaliana] , gi|50198946|gb|AAT70476.1| At3g44220 [Arabidopsis thaliana] , gi|332644356|gb|AEE77877.1| late embryogenesis abundant hydroxyproline-rich glycoprotein [A…	22.5448	34.278	30.7674	24.844	28.1085	7.04465	7.33611	4.23709	6.44266	6.26513	2.38271	3.12613	2.59457	4.0151	3.02963	28.1085
contig_8073	26.2558	15.7473	5.8303e-07	OFP2	ovate family protein 2	"gi|15227743|ref|NP_180599.1|ovate family protein 2 [Arabidopsis thaliana] , gi|75097006|sp|O04351.1|OFP2_ARATH RecName: Full=Transcription repressor OFP2, AltName: Full=Ovate family protein 2, Short=AtOFP2 , gi|1946376|gb|AAB63094.1| unknown protein [Arabidopsis thaliana] , gi|20196884|gb|AAM14819.1| unknown protein [Arabidopsis thaliana] , gi|330253288|gb|AEC08382.1| ovate family protein 2 [Ara…	2.18822	1.89486	0.840867	2.19759	1.78038	7.67976	10.5649	7.28214	8.05637	8.39579	26.427	29.3227	29.1334	27.2616	28.0362	28.0362
contig_110	26.5036	19.4847	0.000586651	PYL4	abscisic acid receptor PYL4	"gi|18404709|ref|NP_565887.1|abscisic acid receptor PYL4 [Arabidopsis thaliana] , gi|75099990|sp|O80920.1|PYL4_ARATH RecName: Full=Abscisic acid receptor PYL4, AltName: Full=ABI1-binding protein 2, AltName: Full=PYR1-like protein 4, AltName: Full=Regulatory components of ABA receptor 10 , gi|3395441|gb|AAC28773.1| expressed protein [Arabidopsis thaliana] , gi|14517502|gb|AAK62641.1| At2g38310/T19…	0.944721	1.59735	1.09839	2.09478	1.43381	3.15515	1.00165	1.1775	4.00711	2.33535	41.74	22.328	22.8612	24.8203	27.9374	27.9374
contig_7185	21.7558	4.52176	7.70592e-06	AT4G17080	Histone H3 K4-specific methyltransferase SET7/9 family protein	"gi|240255960|ref|NP_193441.5|Histone H3 K4-specific methyltransferase SET7/9 family protein [Arabidopsis thaliana] , gi|21928129|gb|AAM78092.1| AT4g17080/dl4570w [Arabidopsis thaliana] , gi|27764944|gb|AAO23593.1| At4g17080/dl4570w [Arabidopsis thaliana] , gi|332658446|gb|AEE83846.1| Histone H3 K4-specific methyltransferase SET7/9 family protein [Arabidopsis thaliana]"	7.11581	5.72011	5.85682	6.01738	6.17753	11.0198	13.9405	14.9972	10.0064	12.491	25.1541	28.2779	28.5217	29.7794	27.9333	27.9333
[truncated: 1,560 more rows]

## Sheet: Contigs with no annotation
Contig id	Max difference	Max fold change	FDR p-value correction	Gene symbol	Gene description	Annotation	TOP1 RPKM	TOP2 RPKM	TOP3 RPKM	TOP4 RPKM	TOP - Means RPKM	MID1 RPKM	MID2 RPKM	MID3 RPKM	MID4 RPKM	MID - Means RPKM	BOT1 RPKM	BOT2 RPKM	BOT3 RPKM	BOT4 RPKM	BOTTOM - Means RPKM	Max values of the means
[truncated: 835 more rows]

## Sheet: Contigs with undetermined MaxFC
Contig id	Max difference	Max fold change	FDR p-value correction	Gene symbol	Gene description	Annotation	TOP1 RPKM	TOP2 RPKM	TOP3 RPKM	TOP4 RPKM	TOP - Means RPKM	MID1 RPKM	MID2 RPKM	MID3 RPKM	MID4 RPKM	MID - Means RPKM	BOT1 RPKM	BOT2 RPKM	BOT3 RPKM	BOT4 RPKM	BOTTOM - Means RPKM	Max values of the means
[truncated: 117 more rows]

[truncated: 20 more sheets: TFs in de novo transcriptome , TFs upregulated at the TOP, TFs upregulated at the MID, TFs upregulated at the BOT, Annotated genes in cluster 1, Annotated genes in cluster 2, Annotated genes in cluster 3, Annotated genes in cluster 4, Annotated genes in cluster 5, Annotated genes in cluster 6, Annotated genes in cluster 7, Annotated genes in cluster 8, Annotated genes in cluster 9, Annotated genes in cluster 10, Annotated genes in cluster 11, Diff expr contigs Finola, Contigs undeterm MaxFC Finola, Upregulated TOP Finola mapping, Upregulated MID Finola mapping, Upregulated BOT Finola mapping]
